# Supplementary material for: Gene expression profiling of Trypanosoma cruzi in the presence of heme points to glycosomal metabolic adaptation of epimastigotes inside the vector
Source: PLoS Negl Trop Dis. 2020 Jan 2;14(1):e0007945. doi: 10.1371/journal.pntd.0007945 (PMC6959606; doi:10.1371/journal.pntd.0007945)
Supplement: S1 Table — (XLS) [file pntd.0007945.s001.xls]

## Sheet: Index
	Table	Description
A	Raw counts	RNA-Seq raw expression
B	DE_analysis	Differential gene expression analysis
C	GO_enrichment	Gene Ontology terms enrichment analysis
D	Pathways	Pathways enrichment analysis

## Sheet: A - Raw counts
gene_id	C1	C2	H1	H2
TcCLB.509395.10	1992	2812	1672	1735
TcCLB.509395.20	5353	7152	4079	3473
TcCLB.509395.30	3448	4636	2618	2408
TcCLB.509395.40	1416	2058	1602	1775
TcCLB.509395.50	3814	5322	3131	2942
TcCLB.509395.59	628	824	538	576
TcCLB.509395.70	2648	3750	2457	2240
TcCLB.509395.80	2314	3137	1907	1901
TcCLB.509395.90	656	921	611	634
TcCLB.509395.100	3084	4058	3098	3170
TcCLB.509395.120	2172	3048	1656	1635
TcCLB.505037.20	1552	2133	1277	1314
TcCLB.505037.30	1474	2078	1203	1234
TcCLB.505037.40	785	975	619	610
TcCLB.505037.50	3027	4292	2611	2767
TcCLB.505037.60	526	666	640	606
TcCLB.505037.70	267	356	293	251
TcCLB.505037.100	11	24	22	17
TcCLB.505037.140	2	2	1	2
TcCLB.505037.157	0	2	0	0
TcCLB.507233.110	3647	5125	2216	1895
TcCLB.507233.94	2	0	1	0
TcCLB.507233.70	7	5	6	7
TcCLB.507233.60	30	45	29	41
TcCLB.507233.10	0	0	0	0
TcCLB.508635.10	8	14	8	3
TcCLB.508637.10	0	0	0	0
TcCLB.508637.19	0	0	0	0
TcCLB.508637.30	5	0	1	0
TcCLB.508637.40	2	10	4	7
TcCLB.508637.63	7229	9196	8248	7111
TcCLB.508637.66	1482	1873	1382	1336
TcCLB.508637.69	822	1120	851	805
TcCLB.508637.70	2655	3901	2638	2506
TcCLB.508637.79	1001	1260	870	756
TcCLB.508637.90	1375	1523	1079	1002
TcCLB.508637.100	633	766	649	627
TcCLB.508637.110	746	831	598	618
TcCLB.508637.114	501	650	425	371
TcCLB.508637.120	1029	1383	911	950
TcCLB.508637.130	323	424	358	382
TcCLB.508637.140	768	999	848	886
TcCLB.508637.150	1159	1438	967	1009
TcCLB.508637.160	281	362	290	279
TcCLB.511913.9	0	0	0	0
TcCLB.464879.9	0	0	0	0
TcCLB.506977.10	1	1	0	0
TcCLB.506977.30	676	837	608	492
TcCLB.506977.40	513	650	440	432
TcCLB.506977.49	504	724	635	637
TcCLB.506977.60	607	714	533	549
TcCLB.506977.70	862	1143	818	726
TcCLB.506977.80	2218	3175	1934	1949
TcCLB.506977.90	3090	4141	2896	2816
TcCLB.506977.110	836	1203	919	977
TcCLB.506977.120	1057	1302	993	794
TcCLB.506977.130	1446	1828	1422	1401
TcCLB.506977.139	683	1129	904	916
TcCLB.509691.10	590	862	746	797
TcCLB.507743.9	1233	1728	1274	1261
TcCLB.509693.20	1924	3184	2265	2089
TcCLB.509693.30	1356	1893	1288	1168
TcCLB.509693.40	432	567	457	436
TcCLB.509693.50	4257	6190	4246	4452
TcCLB.509693.60	934	1198	895	805
TcCLB.509693.70	779	1045	866	845
TcCLB.509693.80	1293	1859	1187	1264
TcCLB.509693.90	1959	2789	2057	1866
TcCLB.509693.100	1688	2335	1622	1574
TcCLB.509693.110	703	955	690	707
TcCLB.509693.120	1243	1780	1240	1225
TcCLB.509693.130	1276	1706	1125	998
TcCLB.509693.140	1889	2793	1662	1592
TcCLB.509693.150	988	1364	1075	981
TcCLB.509693.160	1477	2082	1330	1327
TcCLB.509693.170	1392	1992	1196	1133
TcCLB.509693.180	332	445	390	361
TcCLB.509693.190	1123	1601	1207	1177
TcCLB.509693.194	250	281	240	200
TcCLB.509693.200	805	1000	635	640
TcCLB.509693.209	24	32	18	16
TcCLB.509695.10	1032	1453	1130	1042
TcCLB.509695.20	1370	1844	1319	1308
TcCLB.509695.30	902	1268	939	954
TcCLB.509695.40	1693	2232	1680	1711
TcCLB.509695.50	663	782	873	760
TcCLB.509695.60	1132	1628	1089	1052
TcCLB.509695.70	1542	2325	1651	1623
TcCLB.509695.80	1351	1891	1359	1267
TcCLB.509695.90	3811	5263	3452	3198
TcCLB.509695.100	1774	2248	1508	1450
TcCLB.509695.110	1506	2126	1533	1504
TcCLB.509695.120	1529	2152	1410	1346
TcCLB.509695.130	2004	2788	1689	1653
TcCLB.509695.140	1822	2659	1946	1823
TcCLB.509695.150	5073	7424	4558	4371
TcCLB.509695.170	2233	2849	2812	2721
TcCLB.509695.180	79	108	115	119
TcCLB.509695.184	4	3	2	6
TcCLB.509695.190	1367	2151	1549	1664
TcCLB.509695.200	5175	7739	4779	4822
TcCLB.509695.210	2	3	4	3
TcCLB.509695.220	0	0	0	0
TcCLB.509695.230	0	0	0	0
TcCLB.506385.20	15	30	36	33
TcCLB.506385.10	33	43	59	49
TcCLB.509863.10	180	224	109	120
TcCLB.507753.10	1	2	6	3
TcCLB.507753.6	2	3	1	0
TcCLB.507753.3	0	0	0	0
TcCLB.506253.39	2	1	0	0
TcCLB.506253.30	1	1	0	2
TcCLB.506253.21	0	1	0	0
TcCLB.506253.11	0	3	0	0
TcCLB.506855.370	1546	2122	1328	1324
TcCLB.506855.360	5865	7967	4564	4333
TcCLB.506855.350	487	657	482	435
TcCLB.506855.340	1640	2248	1632	1506
TcCLB.506855.330	2996	4229	4335	4487
TcCLB.506855.320	1143	1547	1202	1261
TcCLB.506855.310	4256	6046	4022	3888
TcCLB.506855.300	1528	2185	2034	1937
TcCLB.506855.290	1249	1796	1606	1595
TcCLB.506855.280	1390	2156	1565	1393
TcCLB.506855.270	576	730	549	492
TcCLB.506855.260	1492	2251	1855	1628
TcCLB.506855.250	2168	3072	1799	1724
TcCLB.506855.240	2934	4041	3132	2966
TcCLB.506855.220	446	599	428	424
TcCLB.506855.209	1258	1664	1161	1089
TcCLB.506855.200	500	665	555	506
TcCLB.506855.190	1817	2623	2243	2310
TcCLB.506855.180	4667	5996	5065	4936
TcCLB.506855.170	1030	1394	1055	1006
TcCLB.506855.160	4048	5658	3765	3873
TcCLB.506855.150	2394	3385	2386	2429
TcCLB.506855.140	1966	2679	1625	1700
TcCLB.506855.130	913	1245	770	789
TcCLB.506855.120	2475	3252	2054	1916
TcCLB.506855.110	2325	3154	2164	2036
TcCLB.506855.100	926	1394	970	970
TcCLB.506855.90	3172	4502	3105	2918
TcCLB.506855.85	63	80	60	66
TcCLB.506855.80	2398	3279	2324	2217
TcCLB.506855.70	2475	3385	2252	2195
TcCLB.506855.60	1323	1840	1282	1167
TcCLB.506855.20	1116	1634	1171	1105
TcCLB.506855.10	1963	2684	1869	1623
TcCLB.506853.70	1874	2480	1507	1339
TcCLB.506853.60	278	395	295	267
TcCLB.506853.50	4184	5955	4262	4399
TcCLB.506853.40	2000	2570	1794	1706
TcCLB.506853.30	1321	1811	1369	1249
TcCLB.506853.20	2418	3360	2365	2299
TcCLB.506853.10	7488	10062	6950	6341
TcCLB.507073.49	1302	1953	1467	1436
TcCLB.507073.40	2300	3281	2201	2140
TcCLB.507073.30	1981	2828	1917	1818
TcCLB.507073.20	368	579	386	379
TcCLB.507073.10	1261	1707	1113	997
TcCLB.508319.79	93	152	106	90
TcCLB.508319.70	1466	1912	1876	1808
TcCLB.508319.60	2079	3016	1964	1914
TcCLB.508319.40	3630	5214	4290	4258
TcCLB.508319.30	4213	5932	3894	3683
TcCLB.508319.20	1232	1694	1223	1069
TcCLB.508319.10	57	95	125	137
TcCLB.506851.30	551	814	1029	1130
TcCLB.506851.20	9281	12332	9088	8734
TcCLB.506851.10	2266	3356	2596	2524
TcCLB.510519.149	1551	2187	1718	1798
TcCLB.510519.140	391	542	401	416
TcCLB.510519.130	1122	1443	1207	1111
TcCLB.510519.120	1687	2263	1590	1412
TcCLB.510519.110	410	528	322	261
TcCLB.510519.100	987	1442	951	952
TcCLB.510519.90	610	705	485	469
TcCLB.510519.80	899	1241	889	976
TcCLB.510519.70	2463	3191	2636	2398
TcCLB.510519.60	985	1321	855	777
TcCLB.510519.50	2467	3090	1870	1697
TcCLB.510519.40	1108	1634	1263	1191
TcCLB.510519.30	1583	2167	1440	1383
TcCLB.510519.20	1369	1816	1221	1144
TcCLB.510519.14	686	785	553	505
TcCLB.510519.10	1508	1793	1168	1073
TcCLB.468005.9	1625	2356	1585	1671
TcCLB.504069.4	1240	1510	1085	984
TcCLB.504069.10	2205	2820	1960	1864
TcCLB.504069.20	20720	27107	19434	18781
TcCLB.504069.30	293	351	342	343
TcCLB.504069.34	342	437	340	349
TcCLB.504069.40	1981	2667	1719	1841
TcCLB.504069.50	2495	3363	2172	2132
TcCLB.504069.53	3621	4593	3786	3649
TcCLB.504069.56	7456	10030	9468	9370
TcCLB.504069.60	2738	3262	2488	2250
TcCLB.504069.70	4344	5761	4557	4206
TcCLB.504069.80	3028	3687	2540	2436
TcCLB.504069.90	2720	3532	2229	2118
TcCLB.504069.100	1387	1793	1411	1309
TcCLB.504069.110	461	596	461	451
TcCLB.504069.120	1984	2619	1889	1950
TcCLB.504069.140	58	80	79	71
TcCLB.504069.150	0	0	1	1
TcCLB.507563.9	2	0	1	2
TcCLB.507499.30	4	9	12	6
TcCLB.507499.50	2	1	1	4
TcCLB.507499.53	0	0	0	0
TcCLB.507499.56	0	0	0	0
TcCLB.507499.60	10	24	2	15
TcCLB.507499.90	1	0	0	0
TcCLB.507501.5	0	1	0	0
TcCLB.507501.10	1293	1864	1153	1202
TcCLB.507501.20	0	0	0	0
TcCLB.507501.25	0	0	0	0
TcCLB.507501.30	0	0	0	0
TcCLB.507503.11	0	1	0	0
TcCLB.507503.20	0	0	1	1
TcCLB.507503.70	185	282	159	137
TcCLB.508857.15	0	1	1	0
TcCLB.508857.30	99	141	104	111
TcCLB.508857.40	848	1210	1151	1260
TcCLB.508857.50	3206	4471	3655	3702
TcCLB.508857.60	1113	1443	1089	988
TcCLB.508857.70	1708	2439	1741	1647
TcCLB.508857.80	1375	1848	1258	1235
TcCLB.508857.90	1242	1833	1115	1100
TcCLB.508857.100	2167	3197	2297	2321
TcCLB.508857.110	566	793	608	613
TcCLB.508857.120	1509	2193	1483	1516
TcCLB.508857.130	850	1255	1315	1454
TcCLB.508857.140	2389	3525	2318	2134
TcCLB.508857.150	1216	1570	1197	1184
TcCLB.508857.160	1683	2390	1525	1418
TcCLB.506985.60	275	382	303	334
TcCLB.506985.50	529	803	668	685
TcCLB.506985.40	1778	2546	1636	1517
TcCLB.506985.30	2380	3269	2545	2492
TcCLB.506985.20	863	1233	937	916
TcCLB.506985.10	473	671	434	407
TcCLB.511239.10	869	1167	777	756
TcCLB.511239.20	649	833	597	528
TcCLB.511239.30	1113	1333	815	792
TcCLB.511239.40	1831	2433	2316	2387
TcCLB.511239.49	886	1148	736	688
TcCLB.511239.60	1941	2594	1992	1894
TcCLB.511239.70	1693	2540	1688	1837
TcCLB.511239.80	1377	1864	1229	1224
TcCLB.511239.90	546	700	642	607
TcCLB.511239.110	2146	2880	2239	2131
TcCLB.511239.120	628	833	664	615
TcCLB.511239.130	2348	3158	2399	2266
TcCLB.511239.140	1680	2175	1943	1876
TcCLB.511239.150	1446	1891	1361	1264
TcCLB.511239.159	184	267	167	174
TcCLB.414243.29	135	181	123	109
TcCLB.414243.20	735	913	637	595
TcCLB.414243.10	373	482	288	266
TcCLB.508859.10	992	1241	838	733
TcCLB.508859.20	1003	1401	920	963
TcCLB.508859.30	1223	1598	1065	1034
TcCLB.508859.40	1037	1428	883	813
TcCLB.508859.50	419	512	396	430
TcCLB.508859.70	772	1001	824	826
TcCLB.508859.74	4914	6632	4386	4047
TcCLB.508859.80	734	952	696	646
TcCLB.508859.90	3217	4165	2593	2351
TcCLB.508859.100	727	892	594	568
TcCLB.508859.109	572	792	502	520
TcCLB.508859.118	0	0	0	0
TcCLB.511241.10	0	0	0	0
TcCLB.508861.10	5	4	6	3
TcCLB.508863.10	2137	3122	2252	2094
TcCLB.508863.20	244	382	241	277
TcCLB.511245.10	127	158	163	136
TcCLB.511245.20	718	936	782	738
TcCLB.511245.24	2305	3286	2002	1812
TcCLB.511245.30	1211	1806	961	1029
TcCLB.511245.40	1147	1754	1256	1232
TcCLB.511245.50	3551	5229	3164	3183
TcCLB.511245.60	879	1191	919	904
TcCLB.511245.70	2040	2841	2010	1766
TcCLB.511245.79	1064	1458	1060	926
TcCLB.511245.90	841	1182	749	702
TcCLB.511245.100	1516	2079	1530	1402
TcCLB.511245.110	1544	2269	1718	1570
TcCLB.511245.120	2158	3143	2067	2026
TcCLB.511245.130	7219	9909	6127	5687
TcCLB.511245.140	2959	4088	2192	1906
TcCLB.511245.150	1142	1624	997	952
TcCLB.511245.160	686	1042	936	838
TcCLB.511245.170	2451	3220	1906	1922
TcCLB.511245.180	1049	1421	506	546
TcCLB.511245.190	984	1316	1027	1011
TcCLB.511245.200	3539	4686	3307	2917
TcCLB.511245.210	1181	1645	1085	1062
TcCLB.511245.230	1522	1988	1199	1154
TcCLB.511245.240	954	1301	1114	1067
TcCLB.506983.60	2154	3089	2033	1999
TcCLB.506983.48	34	65	36	41
TcCLB.506983.39	9	16	13	11
TcCLB.506983.30	2096	3038	2138	1920
TcCLB.506983.20	2994	4191	2953	2800
TcCLB.506983.10	1441	1889	1505	1336
TcCLB.508865.2	133	157	135	104
TcCLB.508865.4	1105	1577	1207	1217
TcCLB.508865.10	1266	1737	1398	1271
TcCLB.508865.20	5426	7541	4911	4588
TcCLB.508865.30	11074	15165	11078	10712
TcCLB.511247.9	347	490	590	484
TcCLB.511247.18	2191	2898	2138	2010
TcCLB.511247.27	877	1207	742	659
TcCLB.511249.4	584	747	434	458
TcCLB.511249.10	1378	1723	1156	1025
TcCLB.511249.20	2036	2644	1750	1621
TcCLB.511249.30	2482	3185	2107	2050
TcCLB.511249.34	1488	1684	1340	1210
TcCLB.511249.40	1195	1565	1279	1096
TcCLB.511249.44	2552	3433	1957	1965
TcCLB.511249.50	1428	1867	1087	1094
TcCLB.511249.60	3005	3896	2815	2751
TcCLB.511249.80	1396	1890	1460	1303
TcCLB.511249.90	1416	1730	1667	1706
TcCLB.511249.100	3232	4421	2867	2649
TcCLB.511249.110	674	911	1209	1141
TcCLB.511251.10	187	220	286	272
TcCLB.508867.9	47	62	82	63
TcCLB.506439.9	318	458	469	366
TcCLB.506439.18	1176	1486	1303	1142
TcCLB.509935.10	271	355	317	325
TcCLB.509935.20	5848	8187	6491	6286
TcCLB.509935.29	2909	3880	4836	5613
TcCLB.509937.10	1573	2324	1546	1514
TcCLB.509937.20	2711	3817	2405	2288
TcCLB.509937.30	1645	2305	1767	1838
TcCLB.509937.39	1047	1433	960	887
TcCLB.509937.50	5006	6663	4360	4545
TcCLB.509937.60	42	39	65	63
TcCLB.509937.70	11	18	23	27
TcCLB.509937.80	983	1316	997	921
TcCLB.509937.90	2393	3541	2391	2334
TcCLB.509937.100	1462	2082	1716	1689
TcCLB.509937.110	1661	2397	1655	1543
TcCLB.509937.120	790	1059	950	1002
TcCLB.509937.130	112	110	161	109
TcCLB.509937.140	1476	2103	1734	1740
TcCLB.509937.150	2611	3638	2946	2848
TcCLB.509937.160	4981	7292	6537	6543
TcCLB.509937.170	1190	1691	1325	1431
TcCLB.509937.180	2728	3866	2669	2465
TcCLB.509937.190	2436	3424	2117	2119
TcCLB.509937.200	2410	3199	1812	1731
TcCLB.509937.210	2041	2666	1844	1735
TcCLB.509937.220	89	146	139	122
TcCLB.509939.10	1447	2112	1295	1295
TcCLB.509939.19	1857	2642	1674	1537
TcCLB.506441.10	3470	4852	3077	2861
TcCLB.506441.20	11517	17844	13675	13991
TcCLB.506443.10	1456	1879	1401	1270
TcCLB.506443.20	1487	2253	1465	1408
TcCLB.506443.30	1427	1903	1507	1324
TcCLB.506443.40	1336	1840	1375	1324
TcCLB.506443.50	1576	2089	1464	1358
TcCLB.506443.60	1276	1808	1221	1088
TcCLB.506443.70	2681	3534	2057	1970
TcCLB.506443.80	2491	3377	2094	1817
TcCLB.506443.100	0	0	1	0
TcCLB.506443.110	7	5	6	2
TcCLB.506443.130	1	4	3	4
TcCLB.506443.150	238	390	217	232
TcCLB.506231.40	0	1	1	1
TcCLB.506231.10	0	1	1	2
TcCLB.509663.69	0	0	0	0
TcCLB.509663.60	0	3	2	1
TcCLB.509663.50	2	8	2	4
TcCLB.509663.47	7	5	13	10
TcCLB.509663.44	1061	1341	798	796
TcCLB.509663.37	1139	1518	925	886
TcCLB.509663.30	526	743	489	517
TcCLB.509663.25	170	195	165	143
TcCLB.509663.20	527	713	761	742
TcCLB.509663.10	738	922	638	607
TcCLB.509663.5	125	120	121	96
TcCLB.507705.30	413	627	505	516
TcCLB.507705.20	320	399	274	283
TcCLB.507705.10	274	349	440	406
TcCLB.503631.9	1562	2074	1640	1606
TcCLB.506229.70	451	534	334	341
TcCLB.506229.64	1284	1828	1367	1454
TcCLB.506229.60	1649	2120	1735	1769
TcCLB.506229.50	1338	1869	1092	1084
TcCLB.506229.40	475	624	493	466
TcCLB.506229.30	855	1057	792	767
TcCLB.506229.20	604	752	619	534
TcCLB.506229.10	675	1072	871	845
TcCLB.503773.50	838	1123	873	820
TcCLB.503773.40	669	905	623	615
TcCLB.503773.30	381	527	499	485
TcCLB.503773.24	315	384	285	253
TcCLB.503773.20	877	1153	700	700
TcCLB.503773.9	556	707	434	430
TcCLB.506149.10	23	39	26	28
TcCLB.506149.20	468	637	513	478
TcCLB.506149.29	117	142	104	98
TcCLB.509553.10	756	1102	673	665
TcCLB.509553.20	751	1064	726	694
TcCLB.509553.30	1	0	1	0
TcCLB.509553.40	1	1	1	1
TcCLB.509553.50	792	1201	884	875
TcCLB.509553.60	964	1435	876	880
TcCLB.509555.10	1007	1504	892	924
TcCLB.507619.10	1034	1437	912	836
TcCLB.509557.10	703	989	621	558
TcCLB.509559.20	30	36	28	13
TcCLB.509559.40	0	0	1	0
TcCLB.507621.5	0	0	0	0
TcCLB.507621.10	25	55	30	37
TcCLB.507623.20	1831	2469	1639	1477
TcCLB.507623.30	2294	3042	1918	1853
TcCLB.507623.40	1182	1540	1004	899
TcCLB.507623.50	1270	1751	1064	960
TcCLB.507623.60	3152	4369	3001	2926
TcCLB.507623.80	1121	1354	848	817
TcCLB.507623.90	2272	3230	1963	1888
TcCLB.507623.101	155	203	101	106
TcCLB.507623.110	21	25	22	20
TcCLB.507623.120	1257	1876	1024	1002
TcCLB.507623.125	0	5	3	0
TcCLB.507623.129	0	0	1	0
TcCLB.507623.140	361	502	473	500
TcCLB.478283.10	993	1404	1036	1065
TcCLB.509561.9	1214	1864	1267	1243
TcCLB.509561.20	2137	3155	1836	1924
TcCLB.509561.30	1453	1967	1223	1255
TcCLB.509561.39	1046	1397	862	842
TcCLB.509561.50	1278	1768	1081	1083
TcCLB.509561.60	1207	1640	1155	1064
TcCLB.509561.70	2189	3095	2166	2055
TcCLB.509561.80	1693	2187	1499	1357
TcCLB.509561.100	1849	2532	1686	1656
TcCLB.509561.110	1429	2050	1367	1412
TcCLB.509561.120	633	860	569	509
TcCLB.509561.130	1433	2096	1973	2109
TcCLB.509563.10	2233	3189	2202	2189
TcCLB.509563.20	1057	1493	1021	1046
TcCLB.509563.30	2455	3335	2071	2063
TcCLB.509563.40	2367	3307	3348	3691
TcCLB.509563.50	4837	6887	4256	4003
TcCLB.509563.60	261	366	309	250
TcCLB.509565.9	2026	2964	2267	2021
TcCLB.441967.9	740	1059	717	703
TcCLB.439301.9	1062	1695	1131	1126
TcCLB.509567.4	673	969	637	652
TcCLB.509567.10	1470	2080	1595	1434
TcCLB.509567.30	2670	3903	2415	2552
TcCLB.509567.34	1139	1600	1204	1193
TcCLB.509567.40	2111	3211	2670	2882
TcCLB.509567.50	1690	2293	1730	1719
TcCLB.509567.60	1296	1818	1349	1287
TcCLB.506151.4	712	1022	722	728
TcCLB.506151.10	2472	3803	2928	2969
TcCLB.506151.20	4005	5565	3639	3596
TcCLB.506151.30	2762	3861	2818	2727
TcCLB.412435.10	2092	3003	2277	2375
TcCLB.509569.10	289	403	388	351
TcCLB.509569.30	2142	3096	2141	2058
TcCLB.509569.40	5288	7869	5863	5941
TcCLB.509569.44	700	1079	589	632
TcCLB.509569.50	2951	4181	3154	3100
TcCLB.509569.60	1774	2426	1782	1535
TcCLB.509569.80	842	1282	1006	941
TcCLB.509569.90	973	1313	878	910
TcCLB.509569.94	444	606	461	439
TcCLB.509569.100	17916	23555	17421	15681
TcCLB.509569.110	1406	2069	1593	1569
TcCLB.509569.120	2264	3136	2100	2184
TcCLB.509569.140	3110	3974	2649	2324
TcCLB.509569.150	549	794	554	567
TcCLB.509569.160	2129	3076	2187	2223
TcCLB.509569.170	1708	2342	1909	1858
TcCLB.509569.180	1052	1659	1439	1488
TcCLB.504093.4	379	601	555	515
TcCLB.504093.10	1978	2567	1885	1711
TcCLB.466593.19	1313	1840	1494	1623
TcCLB.466593.10	558	782	564	575
TcCLB.509571.4	1545	2359	1862	1924
TcCLB.509571.10	675	876	623	601
TcCLB.509571.30	2171	3205	2314	2263
TcCLB.509571.40	2360	3263	2453	2504
TcCLB.509571.50	3662	4967	3368	3338
TcCLB.509571.60	1506	1926	1224	1129
TcCLB.509571.70	1277	1821	1228	1310
TcCLB.509571.79	1809	2574	1633	1668
TcCLB.509573.10	1491	2059	1406	1463
TcCLB.509573.20	287	359	292	310
TcCLB.509573.30	3949	5406	4116	4264
TcCLB.509573.40	354	421	340	310
TcCLB.509573.50	2131	2830	2184	1900
TcCLB.509573.60	790	1050	951	920
TcCLB.473755.9	2108	2856	2305	2322
TcCLB.506153.3	4551	5782	4127	3996
TcCLB.506153.6	1069	1369	849	846
TcCLB.506153.10	26	41	40	33
TcCLB.506153.20	5	11	8	9
TcCLB.506053.5	17	22	16	15
TcCLB.506053.10	0	0	0	1
TcCLB.506053.20	624	846	480	449
TcCLB.506053.35	2	1	1	1
TcCLB.506053.50	3	3	6	3
TcCLB.506053.60	0	0	0	1
TcCLB.504183.10	1	1	0	0
TcCLB.504183.20	0	2	0	2
TcCLB.503861.110	0	1	0	2
TcCLB.503861.100	1	1	0	0
TcCLB.503861.80	2	2	2	3
TcCLB.503861.50	2	1	0	2
TcCLB.503861.40	7	9	15	11
TcCLB.503861.30	0	1	0	0
TcCLB.503861.10	189	235	155	157
TcCLB.507015.10	214	302	211	245
TcCLB.507015.30	13	25	28	24
TcCLB.507015.50	6	17	9	8
TcCLB.507015.59	2	4	8	3
TcCLB.511807.3	0	0	0	0
TcCLB.511807.6	1	1	0	0
TcCLB.511807.10	2	3	3	4
TcCLB.511807.22	12	10	10	5
TcCLB.511807.33	4	3	3	0
TcCLB.511807.36	849	1224	687	716
TcCLB.511807.40	912	1309	832	741
TcCLB.511807.50	2785	3786	2694	2610
TcCLB.511807.60	1914	2671	1634	1549
TcCLB.511807.64	1753	2399	1804	1659
TcCLB.511807.70	4058	5403	3928	4128
TcCLB.511807.80	3163	4332	2804	2716
TcCLB.511807.100	1	1	0	0
TcCLB.511807.110	1805	2719	2009	1883
TcCLB.511807.120	1	3	0	2
TcCLB.511807.125	0	2	2	2
TcCLB.511807.130	174	198	191	185
TcCLB.511807.140	2413	3495	2067	2186
TcCLB.511807.150	1291	1853	1495	1315
TcCLB.511807.160	831	1091	1194	1186
TcCLB.511807.180	5392	7869	5303	5111
TcCLB.511807.190	9756	14474	10216	11009
TcCLB.511807.200	7164	10681	6577	6486
TcCLB.511807.210	2443	3371	2325	2343
TcCLB.511807.220	11625	15284	6411	5734
TcCLB.511807.230	2893	4055	3024	2797
TcCLB.511807.250	2631	3698	2910	2953
TcCLB.511807.253	3514	4534	3373	3448
TcCLB.511807.256	972	1443	959	1011
TcCLB.511807.260	1874	2593	2040	1994
TcCLB.511807.270	2908	3826	2800	2703
TcCLB.511807.280	5796	7995	5387	5506
TcCLB.511807.284	3910	5260	3552	3350
TcCLB.511807.290	2262	3373	2453	2523
TcCLB.511809.10	2541	3602	3122	3109
TcCLB.511809.20	712	960	683	664
TcCLB.511809.30	2244	3087	1790	1726
TcCLB.511809.40	838	1118	822	809
TcCLB.511809.50	688	1058	880	798
TcCLB.511809.60	5714	8278	5600	5342
TcCLB.511809.70	2066	2984	2066	2132
TcCLB.511809.80	4069	5610	3675	3327
TcCLB.511809.90	292	416	526	531
TcCLB.511809.99	1	3	3	2
TcCLB.511809.110	31	40	28	22
TcCLB.511809.120	1430	1960	1331	1403
TcCLB.511809.130	9	17	15	21
TcCLB.511809.135	0	2	1	1
TcCLB.511809.140	0	0	0	0
TcCLB.511811.10	4	5	3	5
TcCLB.511811.20	86	95	48	62
TcCLB.511811.30	2	0	0	0
TcCLB.509207.11	0	0	0	0
TcCLB.509207.20	0	0	0	0
TcCLB.509207.30	903	1331	1024	970
TcCLB.509207.40	10409	15893	10882	10890
TcCLB.509207.50	3958	5601	3870	3959
TcCLB.509207.70	3273	4407	3233	2993
TcCLB.509207.80	3262	4775	4229	4404
TcCLB.509207.90	1661	2021	1679	1561
TcCLB.509207.100	2937	4014	2847	2907
TcCLB.509207.110	1072	1361	946	896
TcCLB.509207.120	3913	5405	3372	3549
TcCLB.509207.130	1931	2358	1708	1603
TcCLB.509207.140	2330	2975	2166	1986
TcCLB.509207.150	2513	3622	2133	2194
TcCLB.509207.160	3523	4845	3198	3161
TcCLB.509209.10	5082	7014	5522	5398
TcCLB.509209.20	697	978	707	634
TcCLB.511813.10	853	1106	924	911
TcCLB.511813.20	2412	3307	2528	2537
TcCLB.511813.30	1146	1641	1251	1309
TcCLB.511815.4	1704	2458	1813	1832
TcCLB.511815.10	2908	4177	3013	2915
TcCLB.511815.24	2153	2992	2317	2246
TcCLB.511815.40	5873	8320	5593	5850
TcCLB.511815.50	3564	5101	4145	3787
TcCLB.511815.60	2118	2891	2176	2220
TcCLB.511815.70	457	619	465	438
TcCLB.511815.80	743	986	713	729
TcCLB.511815.90	2756	3677	2544	2402
TcCLB.511815.100	5405	7349	5987	5874
TcCLB.511815.150	2283	3039	2510	2151
TcCLB.511815.160	2671	3507	3115	2751
TcCLB.511815.170	786	1116	727	793
TcCLB.511815.180	279	410	347	374
TcCLB.503567.9	10	5	26	19
TcCLB.511817.10	100	116	157	160
TcCLB.511817.20	897	1144	1019	975
TcCLB.511817.30	972	1213	920	931
TcCLB.511817.40	4544	5828	4153	4158
TcCLB.511817.50	2729	3573	2714	2615
TcCLB.511817.60	1130	1325	933	920
TcCLB.511817.70	843	1084	743	761
TcCLB.511817.80	1910	2498	1798	1731
TcCLB.511817.90	1502	1984	1323	1342
TcCLB.511817.100	2713	3541	2496	2424
TcCLB.511817.110	2054	2734	2603	2641
TcCLB.511817.120	3258	4154	2726	2656
TcCLB.511817.130	1650	2158	1585	1560
TcCLB.511817.134	984	1297	1332	1252
TcCLB.511817.140	0	1	0	0
TcCLB.511817.151	1	0	0	1
TcCLB.511817.161	0	0	0	0
TcCLB.511817.171	0	0	0	0
TcCLB.511817.180	32	50	24	33
TcCLB.511817.190	1689	2312	1882	1854
TcCLB.511817.200	2951	4051	2620	2298
TcCLB.511817.210	529	754	929	938
TcCLB.511817.220	3611	5074	3619	3524
TcCLB.511817.230	2905	4224	3011	2937
TcCLB.511817.240	2960	4033	3351	3210
TcCLB.511817.250	1948	2977	2021	2092
TcCLB.511817.260	4899	6538	4133	3883
TcCLB.511817.270	2725	3565	2272	2147
TcCLB.511817.280	2404	3284	2324	2090
TcCLB.511817.300	1508	2074	1452	1416
TcCLB.511817.310	4914	6999	5017	4798
TcCLB.511817.319	603	940	781	746
TcCLB.511819.10	1842	2706	2053	1919
TcCLB.511819.14	1998	2728	2738	2698
TcCLB.511819.20	2429	3574	2251	2229
TcCLB.511819.30	883	1098	842	888
TcCLB.511819.40	1461	1945	1189	1174
TcCLB.511819.50	5297	7370	5087	4956
TcCLB.511819.59	2415	3239	2303	2077
TcCLB.511821.10	3610	4837	3485	2907
TcCLB.511821.20	410	544	324	344
TcCLB.511821.30	2833	3822	2462	2423
TcCLB.511821.40	464	644	450	452
TcCLB.511821.50	1237	1672	1125	1028
TcCLB.511821.60	1691	2438	1556	1521
TcCLB.511821.70	930	1328	1055	1074
TcCLB.511821.80	2351	3350	2305	2104
TcCLB.511821.90	1148	1537	1140	1040
TcCLB.511821.100	1369	1874	1438	1352
TcCLB.511821.110	1444	1909	1300	1298
TcCLB.511821.120	1328	1786	1345	1257
TcCLB.511821.130	1856	2583	1747	1693
TcCLB.511821.140	821	1213	929	979
TcCLB.511821.150	1812	2616	2357	2382
TcCLB.511821.160	479	634	500	462
TcCLB.511821.170	882	1117	786	791
TcCLB.511821.179	261	386	389	372
TcCLB.511823.14	159	231	333	319
TcCLB.511823.30	2413	3139	1925	1739
TcCLB.511823.50	1276	1570	1031	985
TcCLB.511823.70	1765	2330	1647	1687
TcCLB.511823.79	1338	1790	1342	1268
TcCLB.511825.4	1413	1913	1312	1291
TcCLB.511825.10	1702	2138	1788	1863
TcCLB.511825.20	1387	1712	1304	1244
TcCLB.511825.30	1274	1591	1862	1819
TcCLB.511825.40	117	144	131	123
TcCLB.511825.50	112	158	96	103
TcCLB.511825.60	1360	1711	1257	1182
TcCLB.511825.63	1127	1394	1078	1005
TcCLB.511825.66	419	499	778	764
TcCLB.511825.69	785	978	728	635
TcCLB.511825.80	6460	8518	7189	7347
TcCLB.511825.90	2269	3042	2457	2388
TcCLB.511825.100	960	1202	854	848
TcCLB.511825.110	0	1	0	1
TcCLB.511825.120	3	3	1	2
TcCLB.511825.130	4	1	4	0
TcCLB.511825.170	1029	1322	1116	1083
TcCLB.511825.180	4948	6127	4134	3900
TcCLB.511825.190	2377	2758	1876	1784
TcCLB.511825.200	999	1324	1245	1235
TcCLB.511825.210	440	559	366	362
TcCLB.511825.220	6408	8628	5756	5671
TcCLB.511825.230	1146	1457	1237	1141
TcCLB.511825.240	329	357	254	246
TcCLB.511825.250	1748	2233	2518	2509
TcCLB.511825.260	588	697	574	557
TcCLB.509211.10	2077	2729	1924	1743
TcCLB.509211.20	1858	2197	1653	1442
TcCLB.509211.30	1672	2285	2531	2520
TcCLB.509211.39	745	998	661	595
TcCLB.511827.10	298	418	270	224
TcCLB.511827.20	4250	5437	3369	2894
TcCLB.511827.30	965	1193	722	686
TcCLB.511827.40	954	1238	895	796
TcCLB.511827.50	499	632	428	403
TcCLB.511827.60	3069	4224	3253	3248
TcCLB.511827.64	3061	4382	3366	3352
TcCLB.511827.70	1131	1505	976	913
TcCLB.511827.80	660	834	472	452
TcCLB.511827.90	320	376	270	257
TcCLB.511827.100	13049	18457	11609	11260
TcCLB.511827.110	478	665	613	566
TcCLB.511827.115	38	56	31	38
TcCLB.511827.120	1	0	2	2
TcCLB.511827.125	16	12	16	13
TcCLB.511827.130	4	15	4	3
TcCLB.511827.139	0	0	0	0
TcCLB.511829.5	1	4	1	1
TcCLB.511829.10	7	7	7	7
TcCLB.511829.20	0	0	0	0
TcCLB.504911.31	198	262	242	228
TcCLB.504911.20	98	132	106	85
TcCLB.432629.10	39	52	39	48
TcCLB.432629.30	0	0	0	1
TcCLB.507661.10	92	118	62	62
TcCLB.503655.20	25	32	31	19
TcCLB.503655.30	18	34	27	24
TcCLB.503655.40	0	1	1	2
TcCLB.506177.10	2161	2970	1952	1918
TcCLB.506177.20	2851	4094	2983	3071
TcCLB.506177.30	1847	2546	1708	1693
TcCLB.506177.40	781	1141	977	1063
TcCLB.506177.50	3319	4414	2915	2688
TcCLB.506177.60	1686	2264	1534	1322
TcCLB.506177.70	985	1345	794	774
TcCLB.506177.80	606	806	472	437
TcCLB.506177.90	391	485	342	340
TcCLB.506177.100	1438	1861	868	798
TcCLB.506177.110	679	850	612	562
TcCLB.506177.120	1305	1578	1064	974
TcCLB.506177.130	333	473	318	297
TcCLB.506177.150	1786	2511	1556	1468
TcCLB.503395.59	234	329	212	246
TcCLB.503395.50	7291	9826	8259	8103
TcCLB.503395.40	15164	20940	19637	19085
TcCLB.503395.30	1519	2317	1391	1499
TcCLB.503395.20	1355	1961	1302	1218
TcCLB.503395.10	454	627	467	390
TcCLB.507663.9	431	598	451	400
TcCLB.507663.20	2093	2710	1631	1663
TcCLB.507663.30	1305	1747	1307	1340
TcCLB.507663.40	293	397	271	294
TcCLB.507663.50	2761	3495	2380	2228
TcCLB.507663.60	657	744	489	416
TcCLB.507663.70	1316	1573	1186	1089
TcCLB.507663.80	888	1108	857	772
TcCLB.507665.10	958	1193	951	954
TcCLB.507665.30	1517	1898	1161	1078
TcCLB.507665.50	0	0	0	0
TcCLB.509661.21	72	113	62	56
TcCLB.509661.10	24	37	36	26
TcCLB.507703.10	50	62	58	48
TcCLB.504001.20	1588	2101	1862	1967
TcCLB.504001.10	5340	7017	5799	5858
TcCLB.504001.6	1715	2558	1643	1600
TcCLB.504001.3	900	1179	710	676
TcCLB.450489.10	850	1273	788	724
TcCLB.511847.10	1621	2119	1385	1378
TcCLB.511847.20	893	1126	864	748
TcCLB.511847.30	1188	1522	993	964
TcCLB.511847.40	476	629	520	601
TcCLB.511847.50	1882	2528	2051	1952
TcCLB.511847.60	2526	3248	2296	1934
TcCLB.511847.70	932	1241	889	815
TcCLB.511847.80	1612	2211	1641	1578
TcCLB.511847.89	319	497	407	405
TcCLB.503837.40	452	614	613	570
TcCLB.503837.30	1342	1693	1327	1320
TcCLB.503837.20	7127	10006	6920	6513
TcCLB.503837.10	2182	3109	1276	1163
TcCLB.503837.5	34	32	24	22
TcCLB.509225.11	0	0	0	0
TcCLB.509225.21	0	1	2	0
TcCLB.509225.30	2	4	2	2
TcCLB.509227.10	6	7	9	2
TcCLB.509227.20	2	0	0	1
TcCLB.511849.10	0	1	0	1
TcCLB.511849.15	0	0	0	0
TcCLB.511849.20	0	0	2	0
TcCLB.511849.30	51	61	50	44
TcCLB.511849.50	7	2	2	3
TcCLB.511851.5	0	0	0	0
TcCLB.511851.10	4	3	1	1
TcCLB.511851.20	1	2	2	1
TcCLB.511851.30	1	4	0	0
TcCLB.511851.37	13	26	15	11
TcCLB.511851.44	1	0	0	0
TcCLB.511851.50	10	9	3	7
TcCLB.511851.61	0	1	0	0
TcCLB.511853.10	2	6	1	2
TcCLB.511853.21	0	1	0	1
TcCLB.511855.10	20	24	25	25
TcCLB.511855.20	3957	5817	3700	3680
TcCLB.511855.30	339	441	331	348
TcCLB.511855.40	902	1208	861	789
TcCLB.511855.50	3200	4408	2871	2633
TcCLB.511855.60	1099	1421	935	886
TcCLB.511855.70	2386	3242	2334	2456
TcCLB.511855.80	1893	2684	1771	1688
TcCLB.509229.10	1689	2358	1720	1666
TcCLB.509229.20	1543	2126	1582	1507
TcCLB.509229.30	680	856	698	644
TcCLB.509229.40	3740	5274	3497	3258
TcCLB.509229.50	587	871	802	780
TcCLB.509229.60	2546	3501	2454	2396
TcCLB.509229.70	1603	2233	1530	1429
TcCLB.509229.80	6006	8159	4996	4876
TcCLB.509229.90	2524	3810	3171	3296
TcCLB.509229.110	3150	4475	2948	2926
TcCLB.509229.120	1229	1716	1137	1152
TcCLB.509229.130	967	1320	993	919
TcCLB.509229.140	1903	2927	2047	2009
TcCLB.511857.10	2007	2906	1973	2125
TcCLB.511857.20	1964	2752	1607	1633
TcCLB.511857.30	763	1113	713	631
TcCLB.511857.40	1217	1720	1280	1293
TcCLB.511857.50	2014	2802	1707	1615
TcCLB.511857.59	944	1339	1002	945
TcCLB.511857.70	2706	3865	2804	2808
TcCLB.511857.80	1790	2654	2013	1883
TcCLB.511859.10	301	465	351	322
TcCLB.511859.20	1033	1432	1204	1142
TcCLB.511859.30	1780	2549	1810	1846
TcCLB.511859.40	433	558	429	406
TcCLB.511859.50	1587	2269	1457	1437
TcCLB.511859.60	962	1400	1067	1035
TcCLB.511859.70	1298	1808	1157	1067
TcCLB.511859.80	4492	6716	5605	5573
TcCLB.511859.90	315	410	401	389
TcCLB.511859.100	1	2	0	2
TcCLB.511859.120	7	5	5	17
TcCLB.511859.130	1	0	0	0
TcCLB.511859.140	0	1	4	2
TcCLB.511859.150	22	35	30	22
TcCLB.511859.161	77	101	73	95
TcCLB.511859.170	2138	3061	2215	2319
TcCLB.511859.180	3254	4561	3342	3436
TcCLB.511859.200	59	61	32	27
TcCLB.506255.10	0	0	0	0
TcCLB.506255.20	128	174	130	107
TcCLB.506255.30	0	0	0	0
TcCLB.509679.9	1269	1729	958	1020
TcCLB.509681.10	64	68	96	81
TcCLB.509683.10	7527	11328	7509	7260
TcCLB.509683.20	2881	3928	3153	3352
TcCLB.509683.24	699	983	781	762
TcCLB.509683.30	726	957	1040	1024
TcCLB.509683.40	1496	1933	1521	1408
TcCLB.509683.50	1855	2355	1737	1757
TcCLB.509683.60	1405	1656	1271	1135
TcCLB.509683.70	1126	1343	997	876
TcCLB.509683.80	1715	2109	2397	2212
TcCLB.509683.90	87	117	80	87
TcCLB.509683.100	991	1201	882	860
TcCLB.509683.110	970	1380	1165	1291
TcCLB.509683.117	24503	33469	32610	32014
TcCLB.509683.124	6131	7868	4925	4690
TcCLB.509683.130	3933	5296	4198	4129
TcCLB.506257.5	687	863	714	698
TcCLB.506257.10	680	880	429	438
TcCLB.506257.50	4	7	12	7
TcCLB.506257.60	1068	1441	902	895
TcCLB.506257.70	1625	2166	1503	1389
TcCLB.506257.80	69	82	58	46
TcCLB.506257.98	4	8	2	4
TcCLB.504059.11	417	590	389	359
TcCLB.504059.20	2463	3482	2180	2196
TcCLB.504059.24	880	1211	940	783
TcCLB.504059.30	2591	3545	2319	2147
TcCLB.506011.10	59	93	32	54
TcCLB.506011.20	0	0	0	0
TcCLB.506011.30	0	0	0	0
TcCLB.503999.110	357	467	306	313
TcCLB.503999.100	337	477	483	465
TcCLB.503999.90	1248	1668	1215	1142
TcCLB.503999.80	3112	4292	2801	2665
TcCLB.503999.70	2849	3648	2812	2497
TcCLB.503999.60	1187	1770	1223	1347
TcCLB.503999.50	2918	3825	3278	3377
TcCLB.503999.40	1854	2646	2002	2021
TcCLB.503999.30	3958	5241	3602	3331
TcCLB.503999.20	2788	3814	2734	2833
TcCLB.503999.10	8240	11006	7267	6957
TcCLB.509587.20	2519	3305	2113	2055
TcCLB.509587.10	5052	6434	4459	3871
TcCLB.503709.20	5	6	5	8
TcCLB.503709.10	23	26	22	29
TcCLB.506393.30	0	0	0	0
TcCLB.506393.40	0	3	1	0
TcCLB.506393.80	0	1	0	0
TcCLB.506393.85	0	0	1	0
TcCLB.506393.90	8	8	4	8
TcCLB.506393.120	0	3	1	2
TcCLB.506393.143	0	1	0	1
TcCLB.506393.166	0	0	0	0
TcCLB.506393.189	99	156	91	134
TcCLB.459199.10	1230	1633	1008	975
TcCLB.509719.9	104	151	101	98
TcCLB.509719.20	2186	3053	2069	1924
TcCLB.509719.23	1025	1268	927	864
TcCLB.509719.26	1425	1979	1456	1350
TcCLB.509719.28	662	829	662	609
TcCLB.509719.30	941	1249	961	934
TcCLB.509719.40	4866	6372	4942	4698
TcCLB.509719.50	1590	2245	1327	1374
TcCLB.509719.53	2487	3349	2600	2509
TcCLB.509719.56	1912	2571	1775	1725
TcCLB.509719.60	497	524	456	440
TcCLB.509719.69	3653	5354	5267	5733
TcCLB.509719.80	1105	1484	1037	1054
TcCLB.507775.10	1285	1862	1639	1699
TcCLB.507775.20	1026	1193	865	773
TcCLB.507775.30	1466	1857	1341	1364
TcCLB.507775.40	1236	1592	1279	1250
TcCLB.507775.50	1894	2692	2041	2047
TcCLB.440363.19	1250	1624	1501	1554
TcCLB.440363.10	328	420	346	295
TcCLB.511865.90	1233	1679	1144	1055
TcCLB.511865.80	810	956	804	711
TcCLB.511865.70	1898	2442	1949	1870
TcCLB.511865.60	1500	2091	1543	1520
TcCLB.511865.54	1562	2083	1588	1586
TcCLB.511865.50	1029	1292	868	793
TcCLB.511865.40	2532	3411	2242	1990
TcCLB.511865.30	731	951	755	693
TcCLB.511865.19	1027	1392	1319	1198
TcCLB.511865.10	6889	9616	8827	8841
TcCLB.511863.30	1718	2468	1550	1553
TcCLB.511863.20	4957	7124	6108	6126
TcCLB.511863.10	85	105	87	71
TcCLB.511863.4	0	0	0	0
TcCLB.404845.10	3	4	2	2
TcCLB.464415.10	0	0	0	1
TcCLB.511861.130	0	1	0	0
TcCLB.511861.120	18	13	11	12
TcCLB.511861.111	0	0	1	0
TcCLB.511861.100	332	461	261	277
TcCLB.511861.90	0	2	0	1
TcCLB.511861.80	13	21	13	11
TcCLB.511861.60	0	0	0	0
TcCLB.511861.50	4	2	5	5
TcCLB.511861.20	2	0	3	3
TcCLB.511861.14	0	2	0	2
TcCLB.511861.7	1	0	0	0
TcCLB.503775.10	6	12	10	3
TcCLB.503775.30	56	70	54	58
TcCLB.503775.41	43	81	37	48
TcCLB.503775.50	28	44	16	21
TcCLB.503775.60	108	167	105	94
TcCLB.469113.10	0	1	0	0
TcCLB.509085.136	0	0	0	0
TcCLB.509085.120	2	10	9	12
TcCLB.509085.110	0	0	0	1
TcCLB.509085.90	54	58	45	45
TcCLB.509085.60	1	4	1	3
TcCLB.509085.50	0	2	0	0
TcCLB.509085.40	0	3	2	3
TcCLB.509085.31	1	0	0	0
TcCLB.509085.20	0	3	1	1
TcCLB.511565.40	115	162	82	103
TcCLB.511565.30	93	109	92	76
TcCLB.511565.20	1	0	1	0
TcCLB.511565.15	0	0	0	0
TcCLB.511565.10	0	0	0	0
TcCLB.511563.30	1	1	1	0
TcCLB.511563.20	0	3	1	1
TcCLB.511563.9	0	0	0	0
TcCLB.511561.20	1	0	4	6
TcCLB.511561.11	1	0	0	0
TcCLB.506665.10	0	0	0	0
TcCLB.506665.20	0	0	0	0
TcCLB.506665.30	0	0	0	0
TcCLB.509437.183	0	0	0	0
TcCLB.509437.170	0	0	0	0
TcCLB.509437.160	1	2	1	1
TcCLB.509437.140	3	1	2	0
TcCLB.509437.125	1	0	0	0
TcCLB.509437.110	0	0	0	0
TcCLB.509437.109	0	1	0	3
TcCLB.509437.106	0	0	0	0
TcCLB.509437.103	0	0	0	0
TcCLB.509437.100	0	2	1	1
TcCLB.509437.80	724	876	602	501
TcCLB.509437.70	6607	8778	5723	5616
TcCLB.509437.60	3412	4397	3071	2982
TcCLB.509437.50	2309	3323	2325	2111
TcCLB.509437.40	1565	2285	1776	1866
TcCLB.509437.30	2603	3605	2654	2482
TcCLB.503769.20	0	0	1	0
TcCLB.503769.40	17373	23481	16361	16063
TcCLB.467287.10	713	943	855	812
TcCLB.467287.20	1089	1672	1164	1280
TcCLB.467287.30	2338	3117	2232	2121
TcCLB.511879.9	2144	2870	1931	1778
TcCLB.506709.10	1363	2091	1467	1557
TcCLB.506709.20	2193	2991	2195	1894
TcCLB.506709.30	2571	3681	2261	2309
TcCLB.506709.40	1603	2074	1464	1442
TcCLB.506709.50	645	827	590	591
TcCLB.511881.10	405	493	482	432
TcCLB.511881.14	1123	1437	1123	1050
TcCLB.511881.20	1090	1518	1074	996
TcCLB.511881.30	2343	2879	1760	1608
TcCLB.511881.40	1021	1391	924	818
TcCLB.503879.119	1121	1617	1067	984
TcCLB.503879.110	4658	6463	4685	4424
TcCLB.503879.100	4080	5247	3530	3282
TcCLB.503879.90	1770	2183	1488	1344
TcCLB.503879.60	2700	3493	3408	3333
TcCLB.503879.50	1884	2440	1964	1838
TcCLB.503879.30	2683	3460	2823	2587
TcCLB.503879.20	1343	1854	1475	1428
TcCLB.503879.10	2520	3473	2172	1995
TcCLB.503539.30	3469	4682	4308	4320
TcCLB.503539.20	2020	2848	2010	2033
TcCLB.503539.10	736	966	744	693
TcCLB.503877.19	605	854	550	557
TcCLB.503877.10	1059	1277	1011	1021
TcCLB.439125.10	672	833	630	649
TcCLB.506711.4	323	381	331	312
TcCLB.506711.10	4003	5020	3237	3197
TcCLB.506711.30	1333	1694	1347	1303
TcCLB.506711.40	0	0	0	0
TcCLB.506711.50	0	0	0	0
TcCLB.506711.60	0	0	0	0
TcCLB.509657.90	0	0	0	0
TcCLB.509657.80	0	0	0	0
TcCLB.509657.70	1	0	0	0
TcCLB.509657.61	1	0	0	0
TcCLB.509657.50	1	1	0	0
TcCLB.509657.40	2	1	0	1
TcCLB.509657.30	0	1	0	0
TcCLB.509657.20	1	1	0	0
TcCLB.509657.11	0	0	0	0
TcCLB.509655.20	0	0	0	0
TcCLB.509655.10	0	0	0	0
TcCLB.509653.10	0	0	0	0
TcCLB.506613.150	0	0	0	1
TcCLB.506613.141	0	0	1	1
TcCLB.506613.130	0	2	0	0
TcCLB.506613.110	0	0	0	0
TcCLB.506613.100	0	0	0	1
TcCLB.506613.80	0	0	0	0
TcCLB.506613.70	0	0	0	0
TcCLB.506613.60	5	6	3	0
TcCLB.506613.50	3	0	0	0
TcCLB.506613.40	2	5	5	3
TcCLB.506613.30	0	0	0	0
TcCLB.506613.24	18	15	19	13
TcCLB.506613.20	69	128	75	65
TcCLB.506613.9	1	2	1	1
TcCLB.506611.70	0	0	1	2
TcCLB.506611.55	0	1	0	0
TcCLB.506611.40	9	10	7	12
TcCLB.506611.20	29	46	10	16
TcCLB.506611.10	1	4	2	2
TcCLB.510201.70	1	4	1	3
TcCLB.510201.50	0	0	1	0
TcCLB.510201.45	0	0	0	0
TcCLB.510201.40	2	1	0	2
TcCLB.510201.20	0	0	0	0
TcCLB.510201.15	1	0	0	1
TcCLB.510201.10	2	1	2	5
TcCLB.510201.5	0	0	1	0
TcCLB.504015.11	0	0	0	0
TcCLB.504015.21	0	0	0	0
TcCLB.504015.30	16	3	7	8
TcCLB.510199.30	24	32	28	22
TcCLB.510199.20	0	0	0	1
TcCLB.510199.10	1	0	0	0
TcCLB.510197.229	1	0	1	1
TcCLB.510197.220	82	110	92	69
TcCLB.510197.210	244	326	235	245
TcCLB.510197.190	135	142	182	236
TcCLB.510197.180	0	0	0	0
TcCLB.510197.160	178	266	154	140
TcCLB.510197.130	0	0	0	0
TcCLB.510197.110	0	1	1	0
TcCLB.510197.95	1	0	0	0
TcCLB.510197.80	18	26	17	12
TcCLB.510197.64	105	135	89	99
TcCLB.510197.47	14	19	9	7
TcCLB.510197.30	58	73	96	95
TcCLB.510197.20	249	348	204	206
TcCLB.510197.10	234	346	242	222
TcCLB.510197.5	1	0	1	0
TcCLB.510195.9	0	0	0	0
TcCLB.510193.10	0	0	0	0
TcCLB.509755.89	6	9	7	8
TcCLB.509755.80	1	1	0	0
TcCLB.509755.70	37	46	35	26
TcCLB.509755.60	0	0	0	0
TcCLB.509755.50	0	2	1	0
TcCLB.509755.40	9	13	8	6
TcCLB.509755.30	0	0	0	0
TcCLB.509755.20	0	0	0	0
TcCLB.509755.10	1	0	2	0
TcCLB.509753.310	0	1	1	4
TcCLB.509753.300	2	3	0	2
TcCLB.509753.290	0	0	0	0
TcCLB.509753.270	0	0	1	0
TcCLB.509753.250	9	17	10	6
TcCLB.509753.240	3	3	1	3
TcCLB.509753.220	2	0	0	1
TcCLB.509753.210	1	2	3	2
TcCLB.509753.202	0	0	0	0
TcCLB.509753.194	3	4	4	1
TcCLB.509753.180	0	0	0	0
TcCLB.509753.150	3	9	7	5
TcCLB.509753.140	34	58	24	20
TcCLB.509753.134	0	0	0	0
TcCLB.509753.126	1	2	0	0
TcCLB.509753.118	0	0	0	0
TcCLB.509753.110	0	1	1	1
TcCLB.509753.100	6	16	2	2
TcCLB.509753.90	7	7	7	4
TcCLB.509753.81	0	0	0	0
TcCLB.509753.70	0	0	0	0
TcCLB.509753.65	0	0	0	0
TcCLB.509753.60	0	0	0	0
TcCLB.509753.50	0	0	0	0
TcCLB.509753.20	21	31	28	23
TcCLB.509753.10	0	0	0	0
TcCLB.506339.100	1	3	0	0
TcCLB.506339.81	4	10	8	10
TcCLB.506339.60	0	0	1	1
TcCLB.506339.40	0	3	3	3
TcCLB.506339.25	0	0	1	0
TcCLB.506339.10	3	5	4	2
TcCLB.509751.28	0	6	1	3
TcCLB.509751.20	1507	1791	1235	1159
TcCLB.509751.10	735	872	581	535
TcCLB.509751.4	307	355	277	312
TcCLB.507793.60	489	639	483	452
TcCLB.507793.50	509	635	529	485
TcCLB.507793.40	3732	4860	4865	5042
TcCLB.507793.30	1275	1629	1114	1155
TcCLB.507793.20	4898	6336	6074	6114
TcCLB.507793.10	3327	4438	2949	2812
TcCLB.506337.220	671	799	603	583
TcCLB.506337.210	2467	3177	2053	1823
TcCLB.506337.200	2131	2701	1879	1707
TcCLB.506337.190	1251	1650	1146	1109
TcCLB.506337.180	1192	1524	1103	1030
TcCLB.506337.171	177	238	187	193
TcCLB.506337.160	2847	3622	2287	2198
TcCLB.506337.150	761	923	684	663
TcCLB.506337.140	1321	1690	1192	1130
TcCLB.506337.130	828	1011	774	783
TcCLB.506337.120	897	1212	909	907
TcCLB.506337.100	0	0	0	0
TcCLB.506337.90	26	39	25	23
TcCLB.506337.80	0	1	0	0
TcCLB.506337.70	9131	13382	8809	8768
TcCLB.506337.50	3440	4464	3654	3512
TcCLB.506337.40	626	867	736	694
TcCLB.506337.30	1233	1766	1177	1181
TcCLB.506337.20	1347	1876	1268	1208
TcCLB.506337.10	2321	3200	1894	1926
TcCLB.506337.4	785	1124	752	594
TcCLB.509749.39	361	448	299	235
TcCLB.509749.36	823	1055	915	1014
TcCLB.509749.33	1886	2513	2255	2254
TcCLB.509749.30	765	1130	782	713
TcCLB.509749.20	440	559	444	422
TcCLB.509749.10	607	773	578	517
TcCLB.509747.110	1142	1572	1119	1151
TcCLB.509747.104	1405	1827	1287	1216
TcCLB.509747.100	2499	3427	2216	2025
TcCLB.509747.90	921	1141	772	722
TcCLB.509747.80	1244	1805	1215	1207
TcCLB.509747.70	1407	1926	1149	1109
TcCLB.509747.60	1944	2842	1984	2113
TcCLB.509747.50	2667	3819	2702	2727
TcCLB.509747.40	1281	1655	1016	986
TcCLB.509747.30	5676	8608	5736	5476
TcCLB.509747.20	18399	25654	22255	22549
TcCLB.509747.10	821	1234	945	964
TcCLB.509745.70	2014	2828	1959	1860
TcCLB.509745.60	1186	1580	1239	1117
TcCLB.509745.40	2601	3614	2086	2089
TcCLB.509745.20	1083	1456	938	994
TcCLB.509745.10	2463	3604	2337	2297
TcCLB.405737.24	0	0	0	0
TcCLB.405737.14	808	1225	804	817
TcCLB.405737.4	104	152	115	99
TcCLB.506275.9	605	817	650	542
TcCLB.506275.20	1149	1632	1165	1188
TcCLB.506275.30	846	1240	809	787
TcCLB.506275.40	2330	3577	2865	2996
TcCLB.506275.50	979	1354	1004	972
TcCLB.506275.60	1198	1738	1356	1281
TcCLB.506275.70	2524	3706	2610	2616
TcCLB.506275.80	734	967	817	743
TcCLB.506275.90	1242	1732	999	1069
TcCLB.506275.97	0	0	0	0
TcCLB.506275.104	0	0	0	0
TcCLB.506275.110	0	0	0	0
TcCLB.506275.113	0	0	0	0
TcCLB.506275.116	0	0	0	0
TcCLB.506275.119	0	0	0	0
TcCLB.506275.121	0	0	1	0
TcCLB.506275.131	0	0	0	0
TcCLB.506275.141	0	0	0	0
TcCLB.503823.10	453	552	382	366
TcCLB.503823.11	20	34	17	17
TcCLB.503823.12	0	1	0	0
TcCLB.503823.13	0	0	1	2
TcCLB.503823.14	8	12	13	12
TcCLB.503823.15	0	0	0	0
TcCLB.503823.16	4	3	4	2
TcCLB.503823.20	772	1086	665	673
TcCLB.503823.30	860	1229	841	933
TcCLB.503823.40	2446	3378	1923	1745
TcCLB.503823.50	804	1068	609	628
TcCLB.503823.60	1046	1501	900	879
TcCLB.503823.70	493	700	511	545
TcCLB.503823.80	883	1250	795	797
TcCLB.503823.84	899	1349	841	795
TcCLB.503823.90	2532	3701	2524	2481
TcCLB.503823.100	793	1091	802	794
TcCLB.503823.104	1688	2227	1219	1151
TcCLB.503823.110	767	1125	681	726
TcCLB.503823.120	1016	1456	1146	1067
TcCLB.503823.130	3012	4217	2491	2478
TcCLB.503823.140	1466	2045	1318	1229
TcCLB.503823.150	688	940	705	635
TcCLB.503823.160	2910	3712	2512	2601
TcCLB.503823.169	809	1288	795	806
TcCLB.504827.170	803	1203	796	735
TcCLB.504827.159	615	838	549	538
TcCLB.504827.150	1964	2716	1440	1460
TcCLB.504827.140	1148	1681	1125	1026
TcCLB.504827.130	1760	2791	1924	1997
TcCLB.504827.120	957	1375	930	863
TcCLB.504827.110	1867	2515	1803	1607
TcCLB.504827.100	801	1155	718	694
TcCLB.504827.90	1058	1547	997	1013
TcCLB.504827.80	877	1207	849	737
TcCLB.504827.70	1223	1700	985	1075
TcCLB.504827.60	1826	2532	1505	1570
TcCLB.504827.50	733	1021	812	762
TcCLB.504827.40	2439	3554	2269	2157
TcCLB.504827.21	561	836	901	920
TcCLB.509577.9	422	688	590	560
TcCLB.446067.9	1064	1741	1365	1260
TcCLB.506155.130	279	414	370	306
TcCLB.506155.120	2406	3737	2138	2175
TcCLB.506155.110	765	1067	704	684
TcCLB.506155.99	1492	2015	1698	1738
TcCLB.506155.90	1403	1881	1281	1160
TcCLB.506155.80	1293	1722	1156	1085
TcCLB.506155.70	2401	3272	2290	2214
TcCLB.506155.60	2935	3956	2262	2334
TcCLB.506155.50	1200	1616	1095	1028
TcCLB.506155.40	3293	4729	2805	2695
TcCLB.506155.30	2372	3695	2298	2416
TcCLB.506155.20	3545	5044	3271	3283
TcCLB.506155.10	2346	3158	1736	1727
TcCLB.503719.10	1631	2086	1413	1354
TcCLB.503719.20	12	8	5	11
TcCLB.503719.30	1470	1841	1330	1212
TcCLB.503719.39	684	1111	862	808
TcCLB.509575.50	1027	1534	1002	1046
TcCLB.509575.30	1711	2576	1554	1677
TcCLB.509575.20	1212	1666	1072	1031
TcCLB.509575.10	13	29	11	14
TcCLB.509575.4	5	9	9	11
TcCLB.459061.10	0	0	1	0
TcCLB.510423.40	3169	4585	3002	2860
TcCLB.510423.50	3138	4351	2868	2920
TcCLB.510423.60	1695	2453	1556	1472
TcCLB.510423.70	1170	1710	1073	944
TcCLB.510425.10	1349	1913	1100	1161
TcCLB.510425.19	0	0	0	0
TcCLB.510425.28	221	297	216	233
TcCLB.506807.10	917	1262	752	769
TcCLB.506807.20	149	258	210	224
TcCLB.506807.30	607	760	603	559
TcCLB.506807.39	679	924	700	671
TcCLB.503997.10	463	715	499	504
TcCLB.503997.19	1910	2523	1721	1625
TcCLB.508269.10	1012	1352	1063	1059
TcCLB.508269.20	813	1020	610	600
TcCLB.508269.30	926	1275	867	839
TcCLB.508269.40	1528	2003	1211	1222
TcCLB.508269.50	3036	4018	2685	2470
TcCLB.508269.60	463	641	368	379
TcCLB.508269.70	219	300	192	148
TcCLB.508269.73	7	6	4	5
TcCLB.508269.76	0	0	0	0
TcCLB.508269.80	0	0	1	2
TcCLB.506809.5	0	0	0	0
TcCLB.506809.10	1	5	2	3
TcCLB.461879.10	1	0	1	3
TcCLB.433559.10	0	0	0	0
TcCLB.508401.10	0	0	0	0
TcCLB.508401.20	11	25	13	12
TcCLB.508401.50	1	2	0	6
TcCLB.508401.70	0	0	0	0
TcCLB.508401.90	0	0	0	0
TcCLB.423707.10	0	0	0	0
TcCLB.424771.10	0	0	0	0
TcCLB.510635.10	0	2	0	1
TcCLB.510635.30	1	1	4	0
TcCLB.510635.40	1123	1449	1023	977
TcCLB.510635.50	1716	2406	1749	1646
TcCLB.510635.60	813	1102	735	685
TcCLB.503663.4	486	621	453	396
TcCLB.503663.10	704	912	747	636
TcCLB.503663.20	4251	5884	3300	3246
TcCLB.508403.10	1605	1962	1468	1272
TcCLB.508403.20	2797	3468	2305	1983
TcCLB.508405.10	945	1170	899	780
TcCLB.508405.20	848	1127	922	860
TcCLB.508405.30	974	1230	924	862
TcCLB.508405.40	181	254	236	245
TcCLB.508405.50	697	870	684	682
TcCLB.508405.60	1650	2160	1654	1574
TcCLB.508405.70	1246	1690	1134	1095
TcCLB.508405.80	792	928	888	802
TcCLB.508405.90	848	1048	761	684
TcCLB.508405.100	746	991	713	697
TcCLB.508405.110	1207	1511	1170	1057
TcCLB.508405.119	249	322	299	249
TcCLB.506975.9	327	471	340	314
TcCLB.506975.20	1266	1680	1091	943
TcCLB.506975.30	513	641	432	376
TcCLB.506975.34	82	97	99	81
TcCLB.506975.40	1038	1402	677	609
TcCLB.506975.49	945	1276	930	962
TcCLB.506975.60	1861	2438	1690	1679
TcCLB.506975.63	892	1076	848	793
TcCLB.506975.66	1415	1827	1330	1225
TcCLB.506975.69	769	973	582	612
TcCLB.506975.70	394	475	332	327
TcCLB.506975.80	3	3	3	2
TcCLB.506975.90	13	10	8	19
TcCLB.506975.97	1	0	0	0
TcCLB.510637.9	3	5	2	7
TcCLB.510639.10	0	0	0	0
TcCLB.510641.10	0	0	0	0
TcCLB.510643.10	1	0	1	3
TcCLB.510643.20	31	41	27	26
TcCLB.510643.40	3	7	5	5
TcCLB.510643.50	10	4	3	8
TcCLB.510643.90	4	6	3	2
TcCLB.510643.100	3	1	0	1
TcCLB.510643.110	0	0	0	0
TcCLB.510643.121	0	0	0	0
TcCLB.510643.130	3	2	1	1
TcCLB.510643.140	4	4	5	8
TcCLB.510643.150	1	0	0	1
TcCLB.510643.160	2	2	5	3
TcCLB.510643.180	0	3	0	1
TcCLB.510643.190	6	21	22	5
TcCLB.511773.110	60	85	57	53
TcCLB.511773.90	1	1	1	1
TcCLB.511773.60	1	1	2	0
TcCLB.511773.50	0	0	0	0
TcCLB.511773.40	0	0	0	0
TcCLB.511773.35	0	1	0	0
TcCLB.511773.30	0	0	0	0
TcCLB.511773.10	3	5	1	5
TcCLB.511771.210	0	1	0	0
TcCLB.511771.209	0	2	1	0
TcCLB.511771.199	4	2	2	1
TcCLB.511771.185	333	458	269	261
TcCLB.511771.171	1	0	0	0
TcCLB.511771.156	0	4	5	1
TcCLB.511771.143	1	1	0	1
TcCLB.511771.132	0	0	0	1
TcCLB.511771.120	0	0	0	0
TcCLB.511771.80	20	32	14	21
TcCLB.511771.75	0	0	0	0
TcCLB.511771.70	0	2	0	2
TcCLB.511771.60	0	1	0	0
TcCLB.511771.40	0	0	0	1
TcCLB.511771.35	0	0	0	0
TcCLB.511771.30	0	0	0	0
TcCLB.511771.10	3	1	0	0
TcCLB.511769.20	4	4	1	6
TcCLB.511769.10	0	0	1	0
TcCLB.509181.9	0	0	0	0
TcCLB.503537.9	2	2	1	2
TcCLB.503537.18	0	0	0	1
TcCLB.511767.130	0	1	0	1
TcCLB.511767.100	0	1	0	0
TcCLB.511767.60	244	389	250	218
TcCLB.511767.30	13	19	22	8
TcCLB.511767.20	0	0	0	1
TcCLB.511767.10	3	1	1	1
TcCLB.511765.55	0	0	0	0
TcCLB.511765.40	7	7	7	4
TcCLB.511765.20	2	2	2	1
TcCLB.511765.10	3	5	4	4
TcCLB.509179.231	0	1	0	0
TcCLB.509179.220	1793	2421	1898	2008
TcCLB.509179.210	1061	1361	977	965
TcCLB.509179.200	370	505	461	479
TcCLB.509179.180	1714	2496	1550	1584
TcCLB.509179.170	748	1121	764	686
TcCLB.509179.160	1386	2168	1607	1674
TcCLB.509179.150	2043	2782	1790	1701
TcCLB.509179.140	974	1231	934	890
TcCLB.509179.130	1429	1976	1317	1247
TcCLB.509179.120	306	440	290	270
TcCLB.509179.110	1983	2806	2013	2049
TcCLB.509179.100	2023	2948	1243	1194
TcCLB.509179.90	256	367	306	298
TcCLB.509179.80	271	360	316	229
TcCLB.509179.70	270	376	246	237
TcCLB.509179.60	933	1365	1050	1087
TcCLB.509179.50	1062	1483	1032	953
TcCLB.509179.40	1492	2110	1473	1434
TcCLB.509179.30	946	1222	921	844
TcCLB.509179.20	1628	2063	1318	1163
TcCLB.509179.10	772	1067	797	824
TcCLB.511763.19	825	1129	804	762
TcCLB.511763.10	1787	2416	2035	2115
TcCLB.509177.68	928	1368	820	917
TcCLB.509177.59	2258	3023	1993	2041
TcCLB.509177.50	2881	3938	2372	2135
TcCLB.509177.40	1609	2256	1551	1474
TcCLB.509177.30	1317	1910	1233	1277
TcCLB.509177.20	809	1151	828	829
TcCLB.509177.10	747	1095	703	723
TcCLB.509175.18	503	713	485	426
TcCLB.509175.9	200	277	184	147
TcCLB.511761.89	388	570	340	307
TcCLB.511761.80	816	1103	826	770
TcCLB.511761.70	1531	2201	1551	1571
TcCLB.511761.60	906	1236	734	783
TcCLB.511761.50	1282	1748	1072	1076
TcCLB.511761.40	209	339	207	241
TcCLB.511761.30	756	1156	706	738
TcCLB.511761.20	673	978	641	647
TcCLB.511761.10	2556	3570	2627	2568
TcCLB.507087.80	2708	3710	2076	2082
TcCLB.507087.70	1806	2599	1835	1985
TcCLB.507087.60	1486	2225	1554	1653
TcCLB.507087.50	1109	1588	1061	1044
TcCLB.507087.40	2163	3188	2047	2205
TcCLB.507087.30	2746	4272	3590	3944
TcCLB.507087.20	1214	1652	1002	928
TcCLB.507087.14	231	342	220	208
TcCLB.507087.10	639	1000	670	750
TcCLB.503399.29	543	812	583	594
TcCLB.503399.20	960	1368	906	914
TcCLB.503399.10	651	894	498	471
TcCLB.511759.40	342	455	293	301
TcCLB.511759.30	2295	3296	2612	2804
TcCLB.511759.20	1	0	0	2
TcCLB.507095.30	0	1	3	1
TcCLB.507095.20	3	3	2	0
TcCLB.507095.10	0	0	0	0
TcCLB.402449.10	11	8	12	17
TcCLB.511757.100	79	131	137	119
TcCLB.511757.70	123	160	124	140
TcCLB.511757.45	3	8	5	2
TcCLB.511757.20	793	1119	715	709
TcCLB.511757.10	3062	4324	3044	2673
TcCLB.511755.119	1831	2836	1827	1840
TcCLB.511755.100	413	511	440	472
TcCLB.511755.90	1577	2158	1466	1344
TcCLB.511755.80	250	318	241	238
TcCLB.511755.60	2334	3057	1989	1917
TcCLB.511755.50	814	1104	787	713
TcCLB.511755.40	633	859	533	457
TcCLB.511755.28	197	212	144	148
TcCLB.511755.24	0	0	0	0
TcCLB.511755.19	0	0	2	1
TcCLB.511755.10	0	0	0	0
TcCLB.508905.10	7	11	13	5
TcCLB.508905.20	0	0	0	0
TcCLB.508905.30	299	367	206	190
TcCLB.508907.10	212	275	260	225
TcCLB.511317.10	0	0	0	1
TcCLB.511317.20	522	705	449	404
TcCLB.511317.30	3086	4066	2831	2497
TcCLB.511317.40	432	472	393	316
TcCLB.511317.50	1007	1561	1507	1509
TcCLB.511317.60	521	708	521	577
TcCLB.511317.70	1317	1720	1250	1171
TcCLB.511317.79	249	328	212	236
TcCLB.508909.10	1670	2555	1691	1744
TcCLB.508909.20	1350	1789	1018	918
TcCLB.508909.30	1508	1896	1244	1075
TcCLB.508909.40	1470	1865	1520	1313
TcCLB.508909.50	448	645	539	425
TcCLB.508909.60	1037	1366	1029	981
TcCLB.508909.65	6	7	2	4
TcCLB.508909.70	747	967	713	627
TcCLB.508909.80	859	1076	693	666
TcCLB.508909.90	2027	2889	1947	1959
TcCLB.508909.100	1574	2153	1306	1132
TcCLB.508909.110	0	1	0	0
TcCLB.508909.120	0	0	0	0
TcCLB.508909.130	0	0	0	0
TcCLB.508909.140	1103	1406	1014	964
TcCLB.508909.150	1304	1745	1076	1061
TcCLB.508909.160	364	428	339	310
TcCLB.508909.170	712	975	838	908
TcCLB.508909.190	2073	2737	2106	1990
TcCLB.508909.200	692	886	627	589
TcCLB.508909.210	2147	2897	2505	2485
TcCLB.508909.214	1890	2427	2064	1945
TcCLB.508909.230	378	536	317	340
TcCLB.508909.240	1314	1630	1086	1015
TcCLB.508909.250	1267	1571	953	880
TcCLB.508909.260	456	510	457	435
TcCLB.508909.270	1108	1343	1080	964
TcCLB.508909.300	1263	1703	1378	1251
TcCLB.508909.310	373	441	328	271
TcCLB.508909.320	1646	2057	1319	1230
TcCLB.508909.330	820	1113	949	941
TcCLB.508909.339	369	496	360	326
TcCLB.508911.10	2375	3018	2282	1892
TcCLB.508911.20	824	1085	754	674
TcCLB.508911.30	1367	1954	1250	1311
TcCLB.508911.50	604	889	638	685
TcCLB.508911.60	2161	3281	2094	2159
TcCLB.508911.70	724	987	774	755
TcCLB.508911.80	928	1283	877	804
TcCLB.511319.10	3870	5391	3648	3254
TcCLB.511319.20	2718	4089	2435	2537
TcCLB.511319.30	547	708	479	409
TcCLB.511319.40	23	27	20	18
TcCLB.508913.10	2	3	2	0
TcCLB.508913.25	0	0	1	1
TcCLB.508913.39	417	514	326	254
TcCLB.511321.4	225	258	146	169
TcCLB.511321.10	2047	2666	1551	1426
TcCLB.511321.20	3143	4063	2346	2327
TcCLB.511321.23	776	1004	769	750
TcCLB.511321.26	725	960	498	555
TcCLB.511321.30	1112	1433	1073	1036
TcCLB.511321.40	2065	2758	2206	2180
TcCLB.511321.50	1080	1376	973	909
TcCLB.511321.60	291	385	262	283
TcCLB.511321.70	1619	2046	1230	1067
TcCLB.511323.10	7	11	5	5
TcCLB.511323.20	967	1180	936	910
TcCLB.511323.30	919	1153	896	883
TcCLB.511323.40	586	794	515	565
TcCLB.511323.50	1744	2276	1240	1118
TcCLB.511323.60	1817	2433	1745	1740
TcCLB.508915.9	635	844	495	545
TcCLB.508917.4	638	843	496	513
TcCLB.508917.10	1420	1946	1167	1031
TcCLB.508917.20	881	1147	668	642
TcCLB.508917.30	3898	5271	3495	3411
TcCLB.508917.40	1732	2171	1401	1281
TcCLB.508917.49	1309	1814	811	784
TcCLB.508919.10	1188	1576	732	664
TcCLB.508919.20	2257	3309	3012	2946
TcCLB.508919.30	1317	1619	1551	1473
TcCLB.508919.40	1650	2196	1392	1260
TcCLB.508919.50	943	1278	790	767
TcCLB.508919.60	1273	1846	1289	1320
TcCLB.508919.70	4304	5900	4245	4247
TcCLB.508919.80	948	1168	851	943
TcCLB.508919.90	652	810	645	574
TcCLB.508919.94	1151	1605	1126	1095
TcCLB.508919.100	1080	1463	1155	1125
TcCLB.508919.110	223	343	309	295
TcCLB.508919.130	2130	2768	2195	2141
TcCLB.508919.140	5002	6984	4887	4658
TcCLB.508919.150	1	1	1	1
TcCLB.508919.180	3	1	2	0
TcCLB.508919.189	3	8	8	6
TcCLB.509385.11	0	0	1	2
TcCLB.509385.19	0	2	2	2
TcCLB.509387.5	0	0	0	0
TcCLB.509387.10	15	14	7	14
TcCLB.509387.19	0	3	0	0
TcCLB.511223.10	0	0	0	0
TcCLB.511223.20	0	0	0	0
TcCLB.511225.20	3	0	1	2
TcCLB.511227.20	121	168	129	109
TcCLB.404431.10	7	11	7	5
TcCLB.508849.11	1	0	0	1
TcCLB.508849.20	41	60	39	52
TcCLB.508851.19	180	200	179	159
TcCLB.508851.31	0	0	0	0
TcCLB.508851.40	151	224	195	184
TcCLB.508851.50	2485	3178	2101	1998
TcCLB.508851.59	1599	2104	1483	1484
TcCLB.508851.70	853	1148	1000	999
TcCLB.508851.79	872	1187	905	882
TcCLB.508851.90	1144	1482	1126	994
TcCLB.508851.100	786	1254	778	665
TcCLB.508851.110	475	657	572	491
TcCLB.508851.120	2427	3286	2155	1960
TcCLB.508851.130	2358	3403	2041	1895
TcCLB.508851.140	1159	1550	1144	1098
TcCLB.508851.150	2623	3564	2467	2342
TcCLB.508851.154	421	558	444	408
TcCLB.508851.160	6158	9012	5550	5511
TcCLB.508851.170	1309	1721	1408	1227
TcCLB.508851.180	4388	6682	5312	5361
TcCLB.508851.189	5345	7112	5955	5506
TcCLB.508851.200	869	1099	826	734
TcCLB.508851.210	692	985	654	604
TcCLB.511229.9	581	752	538	520
TcCLB.511229.20	444	539	476	424
TcCLB.511229.30	1803	2496	1471	1487
TcCLB.511229.39	555	774	609	518
TcCLB.511229.50	3966	5228	3678	3656
TcCLB.511229.60	344	395	357	295
TcCLB.511229.70	424	478	417	419
TcCLB.511229.80	1983	2721	1992	1910
TcCLB.511229.90	1353	1735	1281	1161
TcCLB.511229.100	2416	3322	2588	2624
TcCLB.511229.110	3442	4422	3215	2888
TcCLB.511229.120	389	452	351	329
TcCLB.511231.14	615	812	593	589
TcCLB.511231.30	1266	1721	1170	1106
TcCLB.511231.34	1304	1756	1380	1387
TcCLB.511231.40	601	712	551	472
TcCLB.511231.50	1019	1359	1313	1267
TcCLB.511231.60	2074	2462	1891	1684
TcCLB.511231.69	2277	3029	1906	1889
TcCLB.511231.80	6987	9448	9355	9552
TcCLB.511233.7	17	38	41	29
TcCLB.511233.14	50	55	51	40
TcCLB.511233.20	124	157	133	161
TcCLB.511233.30	1014	1291	988	875
TcCLB.511233.40	1342	1510	1299	1116
TcCLB.511233.50	1110	1422	909	876
TcCLB.511233.59	1046	1404	1154	1213
TcCLB.511233.70	2556	3497	2381	2280
TcCLB.511233.80	1831	2286	1817	1716
TcCLB.511233.90	1198	1519	1076	1127
TcCLB.511233.100	1072	1294	854	878
TcCLB.511233.130	12	14	5	5
TcCLB.511233.140	0	6	1	4
TcCLB.511233.150	0	0	0	0
TcCLB.511233.160	0	0	0	0
TcCLB.511233.170	0	0	0	0
TcCLB.508853.10	1	0	1	1
TcCLB.508853.20	2	0	2	3
TcCLB.508853.30	0	0	0	0
TcCLB.506641.9	0	0	0	0
TcCLB.510237.21	0	1	0	0
TcCLB.510237.40	1	0	0	0
TcCLB.510237.60	18	24	13	9
TcCLB.510237.70	196	235	148	116
TcCLB.510237.80	2	1	6	2
TcCLB.510237.95	0	0	1	0
TcCLB.510237.110	3	2	0	1
TcCLB.510237.120	7	9	7	3
TcCLB.510237.129	0	0	1	0
TcCLB.510239.10	0	0	0	0
TcCLB.510239.30	0	0	1	0
TcCLB.510239.40	3	2	1	1
TcCLB.510239.60	6	9	6	5
TcCLB.510239.70	43	46	51	30
TcCLB.510239.80	19	25	23	18
TcCLB.510239.90	0	0	0	0
TcCLB.510239.100	0	0	0	0
TcCLB.408825.10	0	0	0	0
TcCLB.408825.5	0	0	0	0
TcCLB.506643.10	0	0	0	0
TcCLB.508243.10	0	0	0	1
TcCLB.508243.23	16	23	7	13
TcCLB.508243.36	0	0	0	0
TcCLB.508243.50	0	0	0	0
TcCLB.508243.60	1	0	1	0
TcCLB.508243.71	0	0	0	0
TcCLB.508243.81	0	0	0	0
TcCLB.508245.21	0	0	0	0
TcCLB.508245.40	0	1	0	0
TcCLB.508245.45	0	0	0	0
TcCLB.508245.50	0	0	0	0
TcCLB.508245.60	22	22	10	15
TcCLB.508245.70	0	0	0	0
TcCLB.508245.81	0	0	0	0
TcCLB.508247.10	0	0	0	0
TcCLB.508247.19	0	0	0	0
TcCLB.508247.30	0	0	0	0
TcCLB.508247.40	4	4	1	2
TcCLB.508247.50	84	127	101	103
TcCLB.508247.60	0	1	1	0
TcCLB.508247.70	18	20	15	14
TcCLB.508247.80	0	1	0	1
TcCLB.508247.90	1	1	1	1
TcCLB.508247.100	0	0	0	0
TcCLB.508247.110	0	0	0	0
TcCLB.508247.120	0	0	0	0
TcCLB.508247.130	0	0	0	0
TcCLB.508247.140	0	0	0	0
TcCLB.508247.149	0	0	0	0
TcCLB.508249.10	1	0	1	0
TcCLB.508251.10	0	0	0	0
TcCLB.508251.21	2	1	1	1
TcCLB.508251.31	0	1	0	0
TcCLB.508251.40	1	2	0	0
TcCLB.508251.50	0	0	0	0
TcCLB.503771.10	0	0	1	0
TcCLB.503771.19	0	0	0	0
TcCLB.503771.40	1	1	0	0
TcCLB.503771.60	0	0	0	0
TcCLB.503771.74	1	0	0	0
TcCLB.503771.90	16	18	19	17
TcCLB.473703.10	0	0	0	0
TcCLB.506139.200	0	0	0	0
TcCLB.506139.170	5	16	4	12
TcCLB.506139.160	9	11	4	1
TcCLB.506139.151	0	0	0	0
TcCLB.506139.140	1	2	0	1
TcCLB.506139.130	0	1	0	0
TcCLB.506139.120	2	1	4	2
TcCLB.506139.110	31	35	31	31
TcCLB.506139.100	7	9	5	3
TcCLB.506139.90	0	0	0	0
TcCLB.506139.80	1	1	0	1
TcCLB.506139.70	9	10	4	1
TcCLB.506139.60	17	25	14	10
TcCLB.506139.40	31	42	23	23
TcCLB.506139.10	33	50	27	26
TcCLB.506139.4	11	22	11	14
TcCLB.506139.2	0	0	0	0
TcCLB.506139.1	0	1	1	0
TcCLB.504155.293	0	0	0	0
TcCLB.504155.280	0	2	0	0
TcCLB.504155.250	0	1	0	0
TcCLB.504155.230	6	7	6	3
TcCLB.504155.221	0	0	0	0
TcCLB.504155.210	0	1	0	0
TcCLB.504155.200	0	0	0	0
TcCLB.504155.185	0	0	0	0
TcCLB.504155.170	0	0	0	1
TcCLB.504155.160	1	2	0	0
TcCLB.504155.150	12	16	9	12
TcCLB.504155.140	0	0	0	1
TcCLB.504155.125	0	0	0	0
TcCLB.504155.110	3	2	1	0
TcCLB.504155.100	0	0	0	0
TcCLB.504155.91	0	0	0	0
TcCLB.504155.80	2	0	0	1
TcCLB.504155.70	5	2	5	2
TcCLB.504155.56	6	4	4	2
TcCLB.504155.43	7	10	4	1
TcCLB.504155.30	0	0	0	0
TcCLB.504155.20	7	9	17	8
TcCLB.504155.10	0	0	0	0
TcCLB.509547.40	18	23	9	12
TcCLB.509547.10	3	2	2	2
TcCLB.509545.79	0	0	0	0
TcCLB.509545.70	3	4	2	4
TcCLB.509545.60	0	0	0	0
TcCLB.509545.55	0	0	0	0
TcCLB.509545.50	0	1	0	0
TcCLB.509545.40	3	0	8	3
TcCLB.509545.25	0	1	0	0
TcCLB.509545.10	93	143	90	86
TcCLB.507607.10	0	0	0	0
TcCLB.507605.50	1	1	0	0
TcCLB.507605.39	0	0	0	0
TcCLB.507605.26	0	2	1	0
TcCLB.507605.13	0	0	0	0
TcCLB.506137.60	0	0	0	0
TcCLB.506137.40	1	1	0	0
TcCLB.506137.27	1	0	0	0
TcCLB.506137.20	0	0	1	0
TcCLB.506137.10	0	0	0	0
TcCLB.509613.20	0	2	0	2
TcCLB.509613.10	0	0	0	0
TcCLB.509611.189	360	397	260	207
TcCLB.509611.180	1995	2961	1823	1796
TcCLB.509611.170	1480	2015	1201	1267
TcCLB.509611.160	2744	3966	3104	2988
TcCLB.509611.150	1407	1799	1188	1103
TcCLB.509611.140	1490	1944	1364	1310
TcCLB.509611.130	464	645	511	501
TcCLB.509611.120	1568	2183	1349	1266
TcCLB.509611.110	1109	1682	1009	1001
TcCLB.509611.100	596	794	588	570
TcCLB.509611.89	878	1217	950	995
TcCLB.509611.80	6149	8820	5632	5441
TcCLB.509611.70	847	1180	741	660
TcCLB.509611.60	286	498	291	319
TcCLB.509611.50	1291	1710	1351	1262
TcCLB.509611.40	274	417	363	344
TcCLB.509611.30	1080	1447	1028	959
TcCLB.509611.20	921	1357	850	900
TcCLB.509611.10	939	1318	844	843
TcCLB.509609.19	402	539	390	337
TcCLB.509609.10	1010	1420	955	995
TcCLB.507649.100	2595	4179	2846	2722
TcCLB.507649.90	620	805	666	689
TcCLB.507649.80	4687	6849	4721	5362
TcCLB.507649.70	5603	7924	6069	6029
TcCLB.507649.60	1232	1846	1309	1332
TcCLB.507649.50	2545	3641	2270	2197
TcCLB.507649.40	1122	1627	1251	1176
TcCLB.507649.20	4795	7149	5731	5919
TcCLB.507649.10	1059	1377	947	904
TcCLB.507649.5	0	0	0	0
TcCLB.507647.39	1011	1513	1071	1100
TcCLB.507647.30	268	370	270	293
TcCLB.507647.20	1664	2459	1699	1646
TcCLB.503735.49	791	1125	919	882
TcCLB.503735.40	358	499	406	414
TcCLB.503735.30	979	1357	1006	931
TcCLB.503735.20	1052	1383	865	857
TcCLB.503735.10	455	636	437	417
TcCLB.509607.70	2190	3205	2570	2610
TcCLB.509607.60	1450	2085	1881	1941
TcCLB.509607.50	312	474	415	400
TcCLB.509607.40	875	1288	984	1011
TcCLB.509607.30	1655	2355	1795	1735
TcCLB.509607.20	497	807	901	995
TcCLB.509607.10	2276	3221	2381	2181
TcCLB.503733.80	2849	4073	3719	3653
TcCLB.503733.70	2007	2611	1603	1596
TcCLB.503733.50	401	645	389	398
TcCLB.503733.40	677	1055	900	752
TcCLB.503733.30	1687	2479	1882	1889
TcCLB.503733.20	1873	2755	1989	2062
TcCLB.503733.10	883	1258	1025	920
TcCLB.503733.5	37	41	51	48
TcCLB.503731.9	141	206	182	188
TcCLB.503729.19	574	759	633	550
TcCLB.503729.10	1542	2107	2000	2155
TcCLB.509605.30	33	45	60	74
TcCLB.509605.20	1135	1754	1519	1468
TcCLB.509605.10	578	791	517	527
TcCLB.509603.19	302	382	286	251
TcCLB.509603.10	470	567	425	375
TcCLB.419833.10	519	657	504	427
TcCLB.503727.29	729	964	654	602
TcCLB.503727.20	2310	3358	2122	2072
TcCLB.503727.10	1105	1482	1033	994
TcCLB.508543.10	3433	5162	3714	3672
TcCLB.508543.20	4940	7716	5853	5717
TcCLB.508543.30	14695	20687	17889	17247
TcCLB.508543.40	653	914	804	778
TcCLB.508543.60	805	1190	811	814
TcCLB.508543.70	588	806	597	616
TcCLB.508543.80	1254	1753	1722	1830
TcCLB.508543.90	3408	4859	3274	3087
TcCLB.508543.100	2313	3384	3000	3017
TcCLB.508543.110	1118	1545	1230	1235
TcCLB.508543.120	782	1016	759	730
TcCLB.508543.129	899	1248	883	1026
TcCLB.508543.140	530	675	698	636
TcCLB.508543.150	2967	4433	2992	2937
TcCLB.508543.160	1598	2178	1517	1494
TcCLB.508543.170	1783	2425	1868	1907
TcCLB.508543.180	2213	2884	2265	2191
TcCLB.510835.10	728	1042	1022	1011
TcCLB.510835.20	1598	1904	1546	1388
TcCLB.510835.24	873	1128	847	825
TcCLB.510835.30	1035	1354	1100	1151
TcCLB.510835.40	30664	42913	40011	39616
TcCLB.510835.50	1026	1410	951	921
TcCLB.510835.60	1669	2225	1636	1470
TcCLB.508545.9	913	1180	749	742
TcCLB.508545.20	266	347	215	222
TcCLB.508545.30	417	507	333	328
TcCLB.508545.40	16	16	11	11
TcCLB.507919.10	9	16	10	12
TcCLB.507917.10	0	1	0	2
TcCLB.508547.9	2	8	10	3
TcCLB.508547.20	1949	2425	2078	2004
TcCLB.508547.30	3292	4041	2615	2497
TcCLB.508547.40	620	822	640	586
TcCLB.508547.50	800	969	844	815
TcCLB.508547.60	621	774	517	490
TcCLB.508547.70	782	997	743	681
TcCLB.508547.80	1545	1797	1522	1260
TcCLB.508547.90	787	928	673	669
TcCLB.508547.100	1499	2116	1527	1548
TcCLB.508547.110	2939	4257	3150	3118
TcCLB.508547.130	1114	1343	764	672
TcCLB.508547.140	617	710	467	426
TcCLB.508547.150	2797	3369	2044	1771
TcCLB.508547.160	2401	3005	2000	2014
TcCLB.508547.170	1836	2425	1510	1299
TcCLB.508547.180	1527	2042	1246	1173
TcCLB.508547.190	453	616	393	414
TcCLB.508547.201	0	0	0	1
TcCLB.508971.50	6619	10244	6435	6376
TcCLB.508971.40	3014	4341	2307	2280
TcCLB.508971.30	2524	3725	2357	2151
TcCLB.508971.31	5	12	10	17
TcCLB.508971.28	0	0	1	1
TcCLB.508971.25	0	0	0	0
TcCLB.508971.22	26	43	37	35
TcCLB.508971.19	20	36	31	34
TcCLB.508971.16	1	0	0	0
TcCLB.508971.13	0	0	0	0
TcCLB.508971.10	97	143	60	68
TcCLB.505071.30	1303	1980	1095	1067
TcCLB.505071.40	1368	2001	1210	1205
TcCLB.505071.50	737	953	644	531
TcCLB.505071.60	2502	3542	2401	2310
TcCLB.505071.70	545	733	520	519
TcCLB.505071.80	2351	3092	1471	1339
TcCLB.505071.90	2754	4006	2264	2266
TcCLB.505071.100	1879	2576	1612	1524
TcCLB.505071.104	394	557	351	383
TcCLB.505071.110	1986	2747	1677	1586
TcCLB.505071.119	1406	1817	1172	1261
TcCLB.505071.130	1724	2307	1412	1307
TcCLB.505071.140	2121	3110	2044	2148
TcCLB.503565.29	1840	2306	1970	1944
TcCLB.503565.20	727	934	594	581
TcCLB.503565.10	460	572	358	313
TcCLB.511391.220	4358	5941	3757	3478
TcCLB.511391.210	1649	1889	1401	1285
TcCLB.511391.200	3169	4110	2884	2525
TcCLB.511391.180	3653	5321	3863	4089
TcCLB.511391.170	1257	1637	1362	1293
TcCLB.511391.160	5699	7634	5715	5514
TcCLB.511391.140	3095	4129	2702	2415
TcCLB.511391.130	2026	2615	1709	1597
TcCLB.511391.120	46611	63198	26828	25019
TcCLB.511391.110	6879	8752	9031	8061
TcCLB.511391.100	2269	3044	2196	2066
TcCLB.511391.90	1941	2502	1834	1719
TcCLB.511391.80	0	0	0	0
TcCLB.511391.60	6	3	8	9
TcCLB.511391.24	4	7	3	1
TcCLB.511391.10	86	112	70	88
TcCLB.508969.40	0	0	0	0
TcCLB.508969.30	30	33	14	22
TcCLB.508969.25	4	2	2	2
TcCLB.508969.20	0	0	1	0
TcCLB.508967.20	0	0	1	0
TcCLB.509987.10	1117	1501	1101	933
TcCLB.509985.78	1007	1427	1009	898
TcCLB.509985.69	313	446	342	339
TcCLB.509985.60	2233	2914	2010	1882
TcCLB.509985.50	1436	1972	1442	1388
TcCLB.509985.40	929	1282	959	795
TcCLB.509985.30	2499	3349	2663	2535
TcCLB.509985.20	1593	2118	1589	1467
TcCLB.509985.10	1695	2267	1578	1594
TcCLB.507943.99	568	776	547	549
TcCLB.507943.80	611	818	730	723
TcCLB.507943.70	932	1319	944	799
TcCLB.507943.60	1176	1624	1355	1355
TcCLB.507943.50	570	798	603	547
TcCLB.507943.40	0	0	0	0
TcCLB.507943.30	146	169	153	132
TcCLB.507943.20	0	0	0	0
TcCLB.507943.10	11	10	12	6
TcCLB.507943.5	0	0	0	0
TcCLB.507601.170	0	0	0	0
TcCLB.507601.160	258	335	315	263
TcCLB.507601.150	0	0	0	0
TcCLB.507601.140	1480	2142	1570	1474
TcCLB.507601.130	1924	2763	2430	2438
TcCLB.507601.120	823	1101	835	789
TcCLB.507601.110	965	1386	939	888
TcCLB.507601.90	1482	1995	1391	1376
TcCLB.507601.80	876	1096	900	826
TcCLB.507601.70	2570	3514	2124	2272
TcCLB.507601.60	739	939	768	702
TcCLB.507601.50	1322	1636	1412	1334
TcCLB.507601.40	1113	1354	1109	1064
TcCLB.507601.30	727	945	717	600
TcCLB.507601.20	711	888	698	649
TcCLB.507601.10	2749	3741	2286	2262
TcCLB.506123.70	591	662	527	481
TcCLB.506123.60	1497	1848	1425	1267
TcCLB.506123.50	1026	1268	1013	968
TcCLB.506123.40	5754	7697	5787	5453
TcCLB.506123.30	2287	3341	2775	2755
TcCLB.506123.24	948	1131	825	761
TcCLB.506123.20	803	1069	861	867
TcCLB.506123.10	661	855	627	614
TcCLB.509541.19	1767	2432	1665	1509
TcCLB.509541.10	2368	3060	1946	1799
TcCLB.509541.4	1077	1270	881	820
TcCLB.509539.67	431	553	314	336
TcCLB.509539.59	290	390	268	280
TcCLB.509539.50	3326	4051	3302	3307
TcCLB.509539.44	184	251	175	189
TcCLB.509539.40	1861	2240	1681	1608
TcCLB.509539.30	531	704	468	541
TcCLB.509539.20	15	11	8	9
TcCLB.509539.10	8	2	6	6
[truncated: 9,107 more rows]

## Sheet: B - DE_analysis
gene_id	product	total_exon_length	C1_S14_count	C2_S1_count	H1_S3_count	H2_S5_count	C1_S14_fpkm	C2_S1_fpkm	H1_S3_fpkm	H2_S5_fpkm	GFOLD	log2fdc	fdc	fpkm_f_avg	fpkm_H_avg
TcCLB.511899.40	2-amino-3-ketobutyrate coenzyme A ligase, putative	1215	816	1089	3533	3545	46.5	45.4	208.9	216.2	1.8814	2.2	4.7	45.9	212.5
TcCLB.505183.30	malic enzyme, putative	1698	1547	2155	5457	6105	63.1	64.3	230.9	266.5	1.66946	2.0	3.9	63.8	248.4
TcCLB.503679.10	aspartate aminotransferase, putative	1215	1033	1394	3045	3258	58.9	58.1	180	198.7	1.38585	1.7	3.3	58.4	189.2
TcCLB.504105.140	enolase	1290	7864	9817	22028	22723	422.1	385.3	1226.7	1305.4	1.31578	1.6	3.1	400.8	1265.5
TcCLB.510433.10	hypothetical protein	3234	182	293	507	509	3.9	4.6	11.3	11.7	1.06176	1.4	2.7	4.3	11.5
TcCLB.511033.29	hypothetical protein	3851	653	1008	1667	1716	11.7	13.3	31.1	33	1.04563	1.4	2.6	12.6	32.0
TcCLB.511511.5	hypothetical protein	747	719	863	1593	1539	66.6	58.5	153.2	152.7	0.928624	1.3	2.5	61.9	152.9
TcCLB.508153.210	NLI interacting factor-like phosphatase, putative	1116	171	218	380	368	10.6	9.9	24.5	24.4	0.83966	1.3	2.4	10.2	24.5
TcCLB.507305.40	zinc finger CCCH domain containing protein 11	795	1424	1712	2948	2947	124.0	109.0	266.4	274.7	0.89504	1.2	2.3	115.4	270.5
TcCLB.511653.20	kinetoplastid-specific dual specificity phosphatase, putative	1506	136	176	291	277	6.3	5.9	13.9	13.6	0.803122	1.2	2.3	6.1	13.8
TcCLB.511481.70	RNA-binding protein 5, putative	918	68	100	150	149	5.1	5.5	11.7	12.0	0.661783	1.2	2.2	5.4	11.9
TcCLB.508355.230	hypothetical protein	1323	194	209	365	332	10.2	8.0	19.8	18.6	0.738987	1.1	2.2	8.9	19.2
TcCLB.506587.44	hypothetical protein	984	353	450	659	696	24.8	23.2	48.1	52.4	0.749284	1.1	2.2	23.9	50.2
TcCLB.506491.10	casein kinase I, putative	1110	133	158	234	253	8.3	7.2	15.1	16.9	0.681823	1.1	2.1	7.7	16.0
TcCLB.508319.10	hypothetical protein	504	57	95	125	137	7.8	9.5	17.8	20.1	0.616069	1.1	2.1	8.8	19.0
TcCLB.508799.200	conserved protein, unknown function	1782	167	222	326	336	6.5	6.3	13.1	14.0	0.684782	1.1	2.1	6.4	13.6
TcCLB.510437.40	cytosolic malate dehydrogenase, putative	999	2301	2789	4323	4219	159.5	141.4	310.9	313.0	0.737468	1.1	2.1	149.0	311.9
TcCLB.510153.19	tricarboxylate carrier, putative	556	273	441	572	587	34.0	40.2	73.9	78.2	0.67746	1.1	2.1	37.6	76.0
TcCLB.511825.66	hypothetical protein, conserved	1248	419	499	778	764	23.2	20.2	44.8	45.4	0.704156	1.1	2.1	21.5	45.1
TcCLB.504071.110	ama1 protein, putative	621	1838	2354	3499	3374	204.9	191.9	404.8	402.7	0.700272	1.0	2.1	197.4	403.7
TcCLB.511511.6	zinc finger protein ZFP1	552	564	681	1102	956	70.7	62.5	143.4	128.4	0.666375	1.0	2.1	66.0	136.0
TcCLB.507915.10	conserved protein	366	306	365	535	570	57.9	50.5	105.0	115.4	0.618201	1.0	2.0	53.6	110.1
TcCLB.508233.30	mucin TcSMUGS, putative	525	37	79	100	93	4.9	7.6	13.7	13.1	0.532099	1.0	2.0	6.5	13.4
TcCLB.511635.80	hypothetical protein, conserved	1332	1347	2070	2641	2818	70	78.7	142.4	156.8	0.663038	1.0	2.0	75.0	149.5
TcCLB.401469.10	zinc finger protein 2, putative	543	1590	2352	3037	3218	202.7	219.3	401.8	439.2	0.709233	1.0	2.0	212.3	420.2
TcCLB.506851.30	hypothetical protein, conserved	1344	551	814	1029	1130	28.4	30.7	55	62.3	0.651821	1.0	2.0	29.7	58.6
TcCLB.506841.20	trans-sialidase, Group I, putative	2358	311	385	531	551	9.1	8.3	16.2	17.3	0.584407	1.0	1.9	8.6	16.7
TcCLB.509935.29	proline racemase (fragment)	894	2909	3880	4836	5613	225.3	219.7	388.6	465.3	0.620997	1.0	1.9	222.1	426.4
TcCLB.508693.190	hypothetical protein, conserved	2520	3620	5355	6747	7111	99.5	107.6	192.3	209.1	0.636614	1.0	1.9	104.2	200.6
TcCLB.503583.100	hypothetical protein, conserved	999	760	1152	1367	1537	52.7	58.4	98.3	114.0	0.60299	0.9	1.9	56.0	106.0
TcCLB.510197.190	Mucin-associated surface protein (MASP), subgroup S030	1182	135	142	182	236	7.9	6.1	11.1	14.8	0.437827	0.9	1.9	6.9	12.9
TcCLB.511809.90	Protein of unknown function (DUF1663), putative	3282	292	416	526	531	6.2	6.4	11.5	12.0	0.472496	0.9	1.9	6.3	11.7
TcCLB.509731.10	poly-zinc finger protein 2, putative	579	229	305	388	419	27.4	26.7	48.1	53.6	0.559129	0.9	1.9	27.0	50.8
TcCLB.510945.70	aspartate aminotransferase, mitochondrial, putative	1257	740	978	1333	1247	40.8	39.4	76.2	73.5	0.570773	0.9	1.9	40.0	74.9
TcCLB.511249.110	kinesin K39 (pseudogene), putative	3741	674	911	1209	1141	12.5	12.3	23.2	22.6	0.528832	0.9	1.9	12.4	22.9
TcCLB.510889.280	metacyclin II, putative	825	383	529	630	724	32.1	32.5	54.9	65.0	0.538329	0.9	1.9	32.3	59.9
TcCLB.506459.30	trans-sialidase (pseudogene), putative	2160	567	755	881	1056	18.2	17.7	29.3	36.2	0.482683	0.9	1.8	17.9	32.7
TcCLB.511297.30	hypothetical protein, conserved (fragment)	2220	969	1446	1740	1786	30.2	33.0	56.3	59.6	0.51103	0.9	1.8	31.8	57.9
TcCLB.508461.500	60S ribosomal protein L27A/L29, putative	438	146	175	232	242	23.1	20.2	38.1	40.9	0.409627	0.9	1.8	21.4	39.5
TcCLB.507317.30	hypothetical protein, conserved	1260	1971	2787	3474	3531	108.3	112.0	198.1	207.7	0.551624	0.9	1.8	110.4	202.8
TcCLB.509607.20	hypothetical protein, conserved	1755	497	807	901	995	19.6	23.3	36.9	42.0	0.486876	0.9	1.8	21.7	39.4
TcCLB.507025.50	RNA-binding protein, putative	639	161	201	260	272	17.4	15.9	29.2	31.5	0.444151	0.9	1.8	16.6	30.4
TcCLB.511817.210	NEK family Serine/threonine-protein kinase, putative	1200	529	754	929	938	30.5	31.8	55.6	57.9	0.531501	0.9	1.8	31.3	56.8
TcCLB.504105.160	splicing factor ptsr1 interacting protein, putative	1065	3274	4794	5417	6056	212.8	227.9	365.4	421.4	0.508351	0.9	1.8	221.5	393.0
TcCLB.506491.20	myosin heavy chain, putative	10632	1324	2047	2398	2420	8.6	9.7	16.2	16.9	0.556377	0.9	1.8	9.3	16.5
TcCLB.508661.70	Enriched in surface-labeled proteome protein 18	762	2105	2968	3580	3814	191.3	197.2	337.5	370.9	0.507245	0.9	1.8	194.7	354.0
TcCLB.511167.20	hypothetical protein, conserved	1644	1819	2594	3134	3083	76.6	79.9	137	139	0.49203	0.8	1.8	78.5	138.0
TcCLB.506679.120	hypothetical protein	1266	627	954	1111	1106	34.3	38.2	63.0	64.7	0.488726	0.8	1.8	36.5	63.9
TcCLB.507017.40	2-hydroxy-3-oxopropionate reductase, putative	909	2857	3976	4739	4849	217.6	221.5	374.5	395.3	0.538319	0.8	1.8	219.8	384.8
TcCLB.509237.40	hypothetical protein, conserved	735	737	1022	1153	1291	69.4	70.4	112.7	130.2	0.453308	0.8	1.7	70.0	121.3
TcCLB.510729.140	NIMA-related kinase, putative	1428	144	143	226	186	7.0	5.1	11.4	9.7	0.38623	0.8	1.7	5.9	10.5
TcCLB.511277.359	phosphatidic acid phosphatase, putative	948	557	728	858	886	40.7	38.9	65.0	69.3	0.428856	0.8	1.7	39.6	67.1
TcCLB.510359.290	hypothetical protein, conserved	849	535	766	825	941	43.6	45.7	69.8	82.1	0.433165	0.8	1.7	44.8	75.9
TcCLB.507007.77	hypothetical protein, conserved	714	226	337	373	392	21.9	23.9	37.5	40.7	0.391501	0.8	1.7	23.1	39.1
TcCLB.511385.40	hypothetical protein	1377	196	270	315	312	9.9	9.9	16.4	16.8	0.406043	0.8	1.7	9.9	16.6
TcCLB.511251.10	hypothetical protein	372	187	220	286	272	34.8	29.9	55.2	54.2	0.331389	0.8	1.7	32.0	54.7
TcCLB.510329.180	hypothetical protein, conserved	1110	104	162	181	164	6.5	7.4	11.7	10.9	0.26299	0.8	1.7	7.0	11.3
TcCLB.509059.50	pyridoxal kinase, putative	903	2993	3721	4437	4604	229.5	208.6	353.0	377.9	0.420895	0.8	1.7	217.4	365.2
TcCLB.510121.20	hexokinase, putative	1416	12237	16165	19851	18841	598.3	578.0	1007.1	986.1	0.403156	0.8	1.7	586.6	996.8
TcCLB.508895.20	hypothetical protein, conserved	1830	1109	1653	1805	1849	42.0	45.7	70.9	74.9	0.435982	0.8	1.7	44.1	72.8
TcCLB.510301.10	fructose-bisphosphate aldolase, glycosomal, putative	645	252	346	405	402	27.0	27.2	45.1	46.2	0.409881	0.7	1.7	27.1	45.6
TcCLB.506819.20	hypothetical protein	1119	1528	2040	2384	2334	94.5	92.3	153.1	154.6	0.397546	0.7	1.7	93.2	153.8
TcCLB.507705.10	PSP1 C-terminal conserved region, putative	1182	274	349	440	406	16	14.9	26.7	25.5	0.29179	0.7	1.7	15.4	26.1
TcCLB.508857.130	hypothetical protein, conserved	1464	850	1255	1315	1454	40.2	43.4	64.5	73.6	0.38059	0.7	1.7	42.0	69.0
TcCLB.511289.80	polyprenyl synthase, putative	2244	1655	2136	2518	2503	51.1	48.2	80.6	82.7	0.368423	0.7	1.7	49.4	81.6
TcCLB.506577.54	60S ribosomal protein L6, putative	582	172	201	271	223	20.5	17.5	33.5	28.4	0.268705	0.7	1.7	18.7	31.0
TcCLB.506815.20	mucin-associated surface protein (MASP, pseudogene), putative	2028	383	527	613	593	13.1	13.2	21.7	21.7	0.360767	0.7	1.6	13.1	21.7
TcCLB.507951.260	signal peptide peptidase, putative	1092	2690	3506	3902	4155	170.5	162.6	256.7	282.0	0.413551	0.7	1.6	165.9	269.1
TcCLB.504233.10	surface protease GP63, putative	1722	316	464	536	485	12.7	13.6	22.4	20.9	0.361879	0.7	1.6	13.2	21.6
TcCLB.504827.21	Basal body protein	4449	561	836	901	920	8.7	9.5	14.5	15.3	0.3661	0.7	1.6	9.2	14.9
TcCLB.511247.9	hypothetical protein, conserved	978	347	490	590	484	24.6	25.4	43.3	36.7	0.325931	0.7	1.6	25.0	40.1
TcCLB.509875.210	60S ribosomal protein L17, putative	501	39	66	76	62	5.4	6.7	10.9	9.2	0.218492	0.7	1.6	6.1	10.0
TcCLB.506679.250	ribosomal protein L24, putative	378	56	79	82	87	10.3	10.6	15.6	17.1	0.131191	0.7	1.6	10.4	16.3
TcCLB.508409.80	hypothetical protein, conserved	1506	3058	4287	4639	4775	140.6	144.1	221.3	235.0	0.353496	0.7	1.6	142.6	228.0
TcCLB.506831.5	hypothetical protein, conserved (fragment)	255	500	624	720	721	135.8	123.9	202.8	209.5	0.331675	0.7	1.6	128.9	206.1
TcCLB.509211.30	kinetoplastid-specific phospho-protein phosphatase, putative	2013	1672	2285	2531	2520	57.5	57.5	90.3	92.8	0.347831	0.7	1.6	57.5	91.5
TcCLB.511269.50	cAMP-dependent protein kinase catalytic subunit 3	1014	370	507	582	533	25.3	25.3	41.2	39.0	0.311649	0.7	1.6	25.3	40.1
TcCLB.511825.30	MORN repeat, putative	1293	1274	1591	1862	1819	68.2	62.3	103.5	104.3	0.316986	0.7	1.6	64.8	103.9
TcCLB.450161.10	cation transporter, putative	531	2297	3150	3505	3382	299.5	300.4	474.2	472.0	0.340396	0.7	1.6	300.0	473.1
TcCLB.510663.19	60S ribosomal subunit protein L31, putative	567	325	441	492	487	39.7	39.4	62.3	63.7	0.342611	0.7	1.6	39.5	63.0
TcCLB.509005.81	surface protease GP63 (pseudogene), putative	570	10319	13319	16181	14309	1253.4	1183.1	2039.4	1860.5	0.325003	0.7	1.6	1212.8	1951.3
TcCLB.508355.40	choline/carnitine O-acetyltransferase, putative	2244	283	374	430	396	8.7	8.4	13.8	13.1	0.308527	0.7	1.6	8.6	13.4
TcCLB.511385.50	hypothetical protein	1830	379	617	616	635	14.3	17.1	24.2	25.7	0.237453	0.7	1.6	15.9	24.9
TcCLB.507969.10	vesicular transport-associated repeat protein, putative	3525	1351	2088	2147	2180	26.5	30.0	43.8	45.8	0.349787	0.7	1.6	28.5	44.8
TcCLB.509999.120	RNA-binding protein, putative	1434	170	243	261	256	8.2	8.6	13.1	13.2	0.261843	0.7	1.6	8.4	13.2
TcCLB.503995.10	Present in the outer mitochondrial membrane proteome 17 (fragment)	1569	251	342	385	357	11.1	11	17.6	16.9	0.244886	0.6	1.6	11.1	17.3
TcCLB.511825.250	hypothetical protein, conserved	945	1748	2233	2518	2509	128.1	119.6	191.4	196.8	0.279421	0.6	1.6	123.2	194.1
TcCLB.506559.370	Histone-like transcription factor (CBF/NF-Y) and archaeal histone, putative	1221	928	1324	1405	1417	52.6	54.9	82.7	86	0.269155	0.6	1.6	53.9	84.3
TcCLB.503781.30	hypothetical protein, conserved	1335	864	1076	1184	1225	44.8	40.8	63.7	68	0.294012	0.6	1.6	42.5	65.8
TcCLB.506679.10	hypothetical protein, conserved	1362	221	277	325	300	11.2	10.3	17.1	16.3	0.300478	0.6	1.6	10.7	16.7
TcCLB.508413.44	60S ribosomal protein L12, putative	495	768	961	1069	1108	107.4	98.3	155.1	165.9	0.274939	0.6	1.6	102.1	160.4
TcCLB.509563.40	hypothetical protein, conserved	678	2367	3307	3348	3691	241.7	247	354.7	403.5	0.304043	0.6	1.6	244.7	378.7
TcCLB.510299.70	hypothetical protein, conserved	1254	652	936	982	989	36	37.8	56.3	58.4	0.210106	0.6	1.6	37.0	57.3
TcCLB.509683.30	Uncharacterised ACR, YagE family COG1723, putative	1572	726	957	1040	1024	32	30.8	47.5	48.3	0.292775	0.6	1.5	31.3	47.9
TcCLB.504209.10	conserved protein, unknown function	2781	985	1463	1484	1455	24.5	26.6	38.3	38.8	0.337999	0.6	1.5	25.7	38.6
TcCLB.510669.20	glycosomal membrane protein, putative	735	213	295	283	342	20.1	20.3	27.7	34.5	0.188128	0.6	1.5	20.2	31.0
TcCLB.508153.160	hypothetical protein, conserved	1110	953	1190	1317	1312	59.4	54.3	85.2	87.6	0.25176	0.6	1.5	56.5	86.4
TcCLB.511807.160	hypothetical protein, conserved	1107	831	1091	1194	1186	52.0	49.9	77.5	79.4	0.296902	0.6	1.5	50.8	78.4
TcCLB.506479.10	hypothetical protein, conserved	1950	2638	3898	3908	4117	93.7	101.2	144.0	156.5	0.284443	0.6	1.5	98.0	150.1
TcCLB.508153.680	RNA-binding protein 6, putative	753	168	256	274	244	15.4	17.2	26.1	24.0	0.122527	0.6	1.5	16.5	25.1
TcCLB.506201.170	Flagellar attachment zone protein 1, putative	2517	726	1170	1143	1122	20.0	23.5	32.6	33.0	0.255557	0.6	1.5	22.0	32.8
TcCLB.509719.69	zinc finger protein 3	417	3653	5354	5267	5733	606.5	650.1	907.4	1018.9	0.285679	0.6	1.5	631.7	962.3
TcCLB.509023.209	hypothetical protein, conserved	2542	532	860	851	827	14.5	17.1	24.1	24.1	0.23858	0.6	1.5	16.0	24.1
TcCLB.507681.100	ATP-binding cassette protein, putative	2049	233	241	322	264	7.9	6.0	11.3	9.5	0.217101	0.6	1.5	6.8	10.4
TcCLB.509243.20	hypothetical protein, conserved	1806	626	944	965	946	24.0	26.5	38.4	38.8	0.263513	0.6	1.5	25.4	38.6
TcCLB.509695.180	40S ribosomal protein S23, putative	432	79	108	115	119	12.7	12.7	19.1	20.4	0.0103737	0.6	1.5	12.7	19.8
TcCLB.511237.60	40S ribosomal protein S33, putative	339	166	193	215	219	33.9	28.8	45.6	47.9	0.131034	0.6	1.5	31.0	46.7
TcCLB.503617.20	kinetoplast DNA-associated protein, putative	5874	1727	2580	2613	2548	20.4	22.2	32.0	32.1	0.232848	0.6	1.5	21.4	32.1
TcCLB.503913.40	hypothetical protein	624	347	415	464	464	38.5	33.7	53.4	55.1	0.222883	0.6	1.5	35.7	54.3
TcCLB.506855.330	hypothetical protein, conserved	1473	2996	4229	4335	4487	140.8	145.4	211.4	225.8	0.281484	0.6	1.5	143.4	218.5
TcCLB.509663.20	hypothetical protein, conserved	879	527	713	761	742	41.5	41.1	62.2	62.6	0.245808	0.6	1.5	41.3	62.4
TcCLB.506303.60	STE/STE11 serine/threonine-protein kinase, putative	4233	784	1207	1188	1183	12.8	14.4	20.2	20.7	0.246128	0.6	1.5	13.8	20.4
TcCLB.511717.90	phosphomannose isomerase, putative	1227	1501	2106	2181	2145	84.7	86.9	127.7	129.6	0.246611	0.6	1.5	86.0	128.6
TcCLB.503825.10	protein kinase (pseudogene), putative	939	602	895	897	889	44.4	48.3	68.6	70.2	0.254198	0.6	1.5	46.6	69.4
TcCLB.508153.340	ATP-dependent 6-phosphofructokinase, glycosomal	1458	3652	4647	4921	5088	173.4	161.4	242.5	258.6	0.239264	0.6	1.5	166.5	250.4
TcCLB.509683.80	adenylosuccinate synthetase, putative	1851	1715	2109	2397	2212	64.1	57.7	93.0	88.6	0.245741	0.6	1.5	60.4	90.8
TcCLB.507681.160	40S ribosomal protein S24E, putative	414	93	105	131	110	15.6	12.8	22.7	19.7	0.128261	0.6	1.5	14.0	21.2
TcCLB.508461.510	60S ribosomal protein L27A/L29, putative	438	867	919	1114	1042	137.0	106.2	182.7	176.3	0.169081	0.6	1.5	119.2	179.6
TcCLB.508699.130	cation transporter, putative (fragment)	591	1981	2657	2782	2742	232.1	227.6	338.2	343.8	0.246605	0.6	1.5	229.5	341.0
TcCLB.509617.40	hypothetical protein, conserved	2754	469	712	686	697	11.8	13.1	17.9	18.8	0.227912	0.6	1.5	12.5	18.3
TcCLB.508659.18	mitochondrial carrier protein, putative	2124	494	646	689	675	16.1	15.4	23.3	23.6	0.222936	0.6	1.5	15.7	23.4
TcCLB.511167.100	Optic atrophy 3 protein (OPA3), putative	714	745	1083	1077	1088	72.2	76.8	108.4	112.9	0.206001	0.6	1.5	74.9	110.6
TcCLB.511317.50	hypothetical protein, conserved	1050	1007	1561	1507	1509	66.4	75.3	103.1	106.5	0.246686	0.6	1.5	71.5	104.8
TcCLB.508543.80	kinetoplastid kinetochore protein 9	1026	1254	1753	1722	1830	84.6	86.5	120.6	132.2	0.239389	0.6	1.5	85.7	126.3
TcCLB.507513.70	40S ribosomal protein S16, putative	450	128	159	138	198	19.7	17.9	22.0	32.6	0.112385	0.6	1.5	18.7	27.2
TcCLB.508965.70	Cold-shock' DNA-binding domain containing protein, putative	1377	377	465	516	484	19.0	17.1	26.9	26.0	0.115224	0.6	1.5	17.9	26.5
TcCLB.503559.70	cystinosin, putative	1152	1372	2121	2085	1976	82.5	93.2	130.0	127.1	0.228459	0.6	1.5	88.7	128.6
TcCLB.508303.20	hypothetical protein	969	1823	2260	2415	2435	130.2	118.1	179.0	186.2	0.238431	0.6	1.5	123.2	182.6
TcCLB.506905.40	ABC transporter, putative	912	331	494	480	477	25.1	27.4	37.8	38.8	0.191245	0.6	1.5	26.5	38.3
TcCLB.511633.79	microtubule-associated protein, putative	3276	708	1078	1089	982	15	16.7	23.9	22.2	0.22129	0.6	1.5	15.9	23.1
TcCLB.506241.170	40S ribosomal protein S6, putative	753	15961	21582	22592	21548	1467.5	1451.1	2155.4	2120.8	0.249863	0.6	1.5	1458.1	2138.4
TcCLB.508857.40	UDP-glucoronosyl and UDP-glucosyl transferase, putative	1713	848	1210	1151	1260	34.3	35.8	48.3	71.4	0.200836	0.6	1.5	35.1	51.3
TcCLB.508153.520	hypothetical protein, conserved (pseudogene)	2775	1920	2690	2757	2691	47.9	49.1	71.4	71.9	0.221231	0.6	1.5	48.6	71.6
TcCLB.505999.130	phosphatidylinositol-4-phosphate 5-kinase related	1308	654	932	921	930	34.6	36.1	50.6	52.7	0.1905	0.6	1.5	35.5	51.6
TcCLB.503999.100	phospholipid-transporting ATPase 1-like protein, putative	3300	337	477	483	465	7.1	7.3	10.5	10.4	0.20505	0.6	1.5	7.2	10.5
TcCLB.511019.90	iron superoxide dismutase, putative	588	1729	2244	2349	2301	203.6	193.2	287	290	0.197865	0.6	1.5	197.6	288.5
TcCLB.506681.40	hypothetical protein, conserved	1548	817	960	1052	1075	36.5	31.4	48.8	51.5	0.235092	0.6	1.5	33.6	50.1
TcCLB.509671.64	ribosomal protein L36, putative	345	82	94	102	104	16.5	13.8	21.2	22.3	0.0378759	0.6	1.5	14.9	21.8
TcCLB.506009.40	hypothetical protein	993	160	237	225	238	11.2	12.1	16.3	17.8	0.147527	0.5	1.5	11.7	17.0
TcCLB.510667.120	galactokinase, putative	1392	3599	4628	4781	4756	179	168.3	246.7	253.2	0.227747	0.5	1.5	172.8	249.9
TcCLB.510819.119	zinc finger (CCCH type) protein, putative	522	9311	12692	12989	12753	1234.9	1231	1787.6	1810.6	0.224828	0.5	1.5	1232.7	1798.9
TcCLB.506445.90	magnesium and cobalt transport protein, putative	1773	596	843	811	867	23.3	24.1	32.9	36.2	0.137286	0.5	1.5	23.7	34.5
TcCLB.508175.146	60S ribosomal protein L23a, putative	585	11349	15933	15656	15902	1343.1	1379	1922.6	2014.6	0.193584	0.5	1.5	1363.8	1967.9
TcCLB.508461.480	60S ribosomal protein L23, putative	420	2590	3215	3417	3282	426.9	387.6	584.5	579.1	0.205559	0.5	1.5	404.2	581.8
TcCLB.509561.130	hypothetical protein, conserved	519	1433	2096	1973	2109	191.2	204.5	273.1	301.2	0.188793	0.5	1.5	198.8	286.9
TcCLB.511231.80	transcription factor BTF3, putative	306	6987	9448	9355	9552	1580.8	1563.3	2196.3	2313.4	0.217016	0.5	1.5	1570.7	2253.9
TcCLB.511367.159	hypothetical protein, conserved (pseudogene)	1545	710	991	959	992	31.8	32.5	44.6	47.6	0.206406	0.5	1.5	32.2	46.1
TcCLB.508667.40	hypothetical protein, conserved	2952	353	527	505	509	8.3	9	12.3	12.8	0.184764	0.5	1.5	8.7	12.5
TcCLB.503625.10	asparagine synthetase a, putative	1047	1797	2330	2348	2454	118.8	112.7	161.1	173.7	0.215867	0.5	1.5	115.3	167.3
TcCLB.511819.14	small nuclear ribonucleoprotein, putative	297	1998	2728	2738	2698	465.7	465.1	662.3	673.2	0.186547	0.5	1.5	465.3	667.7
TcCLB.510835.10	hypothetical protein, conserved	2937	728	1042	1022	1011	17.2	18.0	25.0	25.5	0.167801	0.5	1.4	17.6	25.3
TcCLB.510301.20	fructose-bisphosphate aldolase, glycosomal, putative	1119	3270	4252	4458	4274	202.3	192.4	286.2	283.1	0.215346	0.5	1.4	196.6	284.7
TcCLB.507659.20	amino acid transporter, putative	1452	10788	15158	15148	14958	514.4	528.6	749.5	763.5	0.169563	0.5	1.4	522.6	756.4
TcCLB.510889.290	hypothetical protein	1215	225	291	308	287	12.8	12.1	18.2	17.5	0.156379	0.5	1.4	12.4	17.9
TcCLB.506301.50	succinyl-coA:3-ketoacid-coenzyme A transferase, mitochondrial precursor, putative	1476	8553	11898	11567	12073	401.2	408.1	563.0	606.2	0.193884	0.5	1.4	405.2	584.3
TcCLB.509793.10	kinetoplast-associated protein 4	384	119	131	159	131	21.5	17.3	29.7	25.3	0.0847997	0.5	1.4	19.0	27.5
TcCLB.509715.23	RNA-binding protein, putative	354	231	253	296	265	45.2	36.2	60.1	55.5	0.0915186	0.5	1.4	40.0	57.8
TcCLB.506835.90	hypothetical protein, conserved	1872	1166	1626	1618	1593	43.1	44.0	62.1	63.1	0.201565	0.5	1.4	43.6	62.6
TcCLB.508461.490	60S ribosomal protein L23, putative	420	987	1272	1368	1249	162.7	153.3	234.0	220.4	0.20022	0.5	1.4	157.3	227.3
TcCLB.507793.40	EF-hand domain pair, putative	312	3732	4860	4865	5042	828.1	788.7	1120.2	1197.7	0.185017	0.5	1.4	805.3	1158.3
TcCLB.507251.20	ribosomal protein L21E (60S), putative	480	20826	27420	28084	27073	3003.8	2892.3	4203.2	4180.0	0.172925	0.5	1.4	2939.4	4191.8
TcCLB.503919.50	hypothetical protein, conserved	2574	3200	4503	4397	4300	86.1	88.6	122.7	123.8	0.220324	0.5	1.4	87.5	123.3
TcCLB.508701.10	ZIP Zn transporter, putative	1110	265	357	368	350	16.5	16.3	23.8	23.4	0.0668887	0.5	1.4	16.4	23.6
TcCLB.511649.100	amino acid permease, putative	1347	731	871	918	920	37.6	32.7	49.0	50.6	0.159962	0.5	1.4	34.8	49.8
TcCLB.509429.59	hypothetical protein, conserved	297	5678	7669	7624	7714	1323.6	1307.4	1844.1	1924.9	0.222439	0.5	1.4	1314.2	1883.9
TcCLB.507623.140	endonuclease G, putative	1368	361	502	473	500	18.3	18.6	24.8	27.1	0.140205	0.5	1.4	18.4	25.9
TcCLB.511661.70	hypothetical protein, conserved	750	1724	2477	2369	2358	159.1	167.2	226.9	233.0	0.21054	0.5	1.4	163.8	229.9
TcCLB.509047.40	DJ-1 family protein, putative	597	9553	12255	12407	12608	1107.8	1039.3	1493.0	1565.1	0.177512	0.5	1.4	1068.3	1528.5
TcCLB.509053.100	Protein kinase B, putative	1530	2248	3112	3052	3009	101.7	103.0	143.3	145.8	0.199499	0.5	1.4	102.5	144.5
TcCLB.511293.69	glycosomal malate dehydrogenase, putative	972	6457	8895	8734	8647	459.9	463.3	645.5	659.3	0.215164	0.5	1.4	461.9	652.3
TcCLB.511277.190	ras-related GTP-binding protein, putative	666	590	740	740	769	61.3	56.3	79.8	85.6	0.169188	0.5	1.4	58.4	82.7
TcCLB.509999.30	Family of unknown function (DUF572), putative	1017	1651	2152	2170	2175	112.4	107.1	153.3	158.5	0.185149	0.5	1.4	109.4	155.9
TcCLB.506593.30	ribosomal protein S7, putative	636	72	92	95	96	7.8	7.3	10.7	11.2	0.041276	0.5	1.4	7.5	11.0
TcCLB.506247.330	2,3-bisphosphoglycerate-independent phosphoglycerate mutase, putative	1665	1365	1881	1843	1805	56.8	57.2	79.5	80.3	0.204749	0.5	1.4	57.0	79.9
TcCLB.511817.134	hypothetical protein, conserved	1005	984	1297	1332	1252	67.8	65.3	95.2	92.3	0.166289	0.5	1.4	66.4	93.8
TcCLB.511017.25	hypothetical protein	1143	419	450	516	468	25.4	19.9	32.4	30.3	0.106054	0.5	1.4	22.2	31.4
TcCLB.510829.10	hypothetical protein, conserved	1320	3132	4026	4215	4023	164.3	154.4	229.4	225.9	0.181301	0.5	1.4	158.6	227.7
TcCLB.503729.10	protein phosphatase inhibitor, putative	462	1542	2107	2000	2155	231.1	230.9	311.0	345.7	0.192654	0.5	1.4	231.0	328.1
TcCLB.510889.251	Present in the outer mitochondrial membrane proteome 18	567	1288	1673	1652	1683	157.3	149.4	209.3	220.0	0.171474	0.5	1.4	152.7	214.6
TcCLB.508153.140	mitogen-activated protein kinase kinase 1	1119	186	237	249	219	11.5	10.7	16.0	14.5	0.145697	0.5	1.4	11.1	15.3
TcCLB.507609.60	inositol-3-phosphate synthase, putative	1590	822	1160	1124	1098	35.8	36.9	50.8	51.2	0.147203	0.5	1.4	36.5	51.0
TcCLB.508461.140	polyadenylate-binding protein, putative	1653	6221	9568	8431	8924	260.6	293.1	366.4	400.1	0.152977	0.5	1.4	279.3	383.0
TcCLB.511461.30	hypothetical protein, conserved	1296	522	759	725	708	27.9	29.7	40.2	40.5	0.161932	0.5	1.4	28.9	40.3
TcCLB.503837.40	hypothetical protein, conserved	324	452	614	613	570	96.6	95.9	135.9	130.4	0.163276	0.5	1.4	96.2	133.2
TcCLB.508523.50	trans-sialidase, Group II, putative	1143	584	825	784	798	35.4	36.5	49.3	51.7	0.0929412	0.5	1.4	36.0	50.5
TcCLB.506415.10	dispersed gene family protein 1 (DGF-1), putative	10056	1339	2179	1928	1943	9.2	11.0	13.8	14.3	0.100319	0.5	1.4	10.2	14.0
TcCLB.510687.120	snoRNP protein GAR1, putative	720	772	1121	1020	1084	74.2	78.8	101.8	111.6	0.128308	0.5	1.4	76.9	106.6
TcCLB.510131.44	hypothetical protein, conserved	630	1034	1523	1344	1532	113.6	122.4	153.3	180.2	0.0525421	0.5	1.4	118.7	166.5
TcCLB.506959.120	60S ribosomal protein L30, putative	318	594	761	773	755	129.3	121.2	174.6	176.0	0.127964	0.5	1.4	124.6	175.3
TcCLB.510359.80	hypothetical protein	981	615	868	843	807	43.4	44.8	61.7	61.0	0.115795	0.5	1.4	44.2	61.4
TcCLB.508405.40	40S ribosomal protein S11, putative	522	181	254	236	245	24.0	24.6	32.5	34.8	0.016763	0.5	1.4	24.4	33.6
TcCLB.509683.117	40S ribosomal protein S4, putative	822	24503	33469	32610	32014	2063.8	2061.5	2850.0	2886.4	0.158098	0.5	1.4	2062.5	2867.9
TcCLB.508593.140	cyclin-like F-box protein 2	2034	3733	5464	4952	5280	127.1	136.0	174.9	192.4	0.12807	0.5	1.4	132.2	183.5
TcCLB.508397.40	succinate dehydrogenase subunit	420	1855	2457	2436	2391	305.8	296.2	416.7	421.9	0.0978712	0.5	1.4	300.2	419.2
TcCLB.511277.160	60S ribosomal protein L10a, putative	645	19116	26627	25686	25077	2051.9	2090.1	2860.9	2881.4	0.0984461	0.5	1.4	2074.0	2871.0
TcCLB.504013.100	ribosomal protein S19, putative	504	12183	16998	16186	16369	1673.5	1707.6	2307.1	2407.0	0.192269	0.5	1.4	1693.2	2356.3
TcCLB.509215.30	hypothetical protein, conserved	369	394	532	517	523	73.9	73.0	100.7	105.0	0.194643	0.5	1.4	73.4	102.8
TcCLB.507491.59	ubiquitin fold modifier protein, putative	297	2151	3002	2829	2909	501.4	511.8	684.3	725.9	0.144295	0.5	1.4	507.4	704.8
TcCLB.508175.309	60S ribosomal protein L19, putative	1032	1373	1831	1845	1718	92.1	89.8	128.4	123.4	0.181323	0.5	1.4	90.8	125.9
TcCLB.508355.250	60S acidic ribosomal protein P0, putative	972	349	382	431	403	24.9	19.9	31.9	30.7	0.144229	0.5	1.4	22.0	31.3
TcCLB.509695.50	katanin, putative	2046	663	782	873	760	22.4	19.4	30.7	27.5	0.133303	0.5	1.4	20.7	29.1
TcCLB.510329.20	hypothetical protein, conserved	1320	710	974	930	951	37.2	37.4	50.6	53.4	0.135319	0.5	1.4	37.3	52.0
TcCLB.511261.40	hypothetical protein	867	1370	1794	1798	1700	109.4	104.8	149.0	145.3	0.163183	0.5	1.4	106.7	147.2
TcCLB.509027.50	hypothetical protein, conserved	1605	270	365	344	349	11.6	11.5	15.4	16.1	0.115486	0.5	1.4	11.6	15.8
TcCLB.506585.60	hypothetical protein, conserved	1263	1244	1806	1650	1690	68.2	72.4	93.9	99.2	0.0800261	0.5	1.4	70.6	96.5
TcCLB.509607.60	hypothetical protein	1764	1450	2085	1881	1941	56.9	59.8	76.6	81.5	0.11764	0.5	1.4	58.6	79.0
TcCLB.506959.30	ATP-dependent DEAD/H RNA helicase, putative	1221	2510	3654	3353	3382	142.3	151.5	197.3	205.3	0.192911	0.5	1.4	147.6	201.2
TcCLB.506247.190	nuclear lim interactor-interacting factor, putative	771	164	187	185	201	14.7	12.3	17.2	19.3	0.0609694	0.5	1.4	13.3	18.3
TcCLB.510329.70	cdc2-related kinase 10, putative	1788	293	452	401	425	11.3	12.8	16.1	17.6	0.0883238	0.5	1.4	12.2	16.9
TcCLB.509647.170	hypothetical protein, conserved	1890	1247	1708	1613	1669	45.7	45.8	61.3	65.4	0.134536	0.5	1.4	45.7	63.3
TcCLB.509505.60	hypothetical protein	1242	487	681	632	671	27.1	27.8	36.6	40	0.138726	0.5	1.4	27.5	38.3
TcCLB.508355.240	hypothetical protein, conserved	405	304	369	375	373	52	46.1	66.5	68.3	0.0911597	0.5	1.4	48.6	67.4
TcCLB.508707.10	amino acid transporter, putative	1425	1243	1746	1676	1550	60.4	62	84.5	80.6	0.134563	0.5	1.4	61.3	82.6
TcCLB.510359.20	paraflagellar rod component, putative	1779	2392	3138	3043	3044	93.1	89.3	122.9	126.8	0.175328	0.5	1.4	90.9	124.8
TcCLB.509023.150	integral membrane transport protein, putative	1446	468	690	694	579	22.4	24.2	34.5	29.7	0.14778	0.5	1.4	23.4	32.1
TcCLB.509793.50	hypothetical protein, conserved	579	5405	7766	7305	7165	646.3	679.1	906.4	917.1	0.139473	0.5	1.4	665.2	911.7
TcCLB.506303.80	hypothetical protein, conserved	3960	599	946	909	779	10.5	12.1	16.5	14.6	0.115201	0.5	1.4	11.4	15.5
TcCLB.511903.50	amastin, putative	585	468	619	622	584	55.4	53.6	76.4	74	0.00961799	0.5	1.4	54.3	75.2
TcCLB.511817.110	hypothetical protein, conserved	339	2054	2734	2603	2641	419.5	408.3	551.6	577.4	0.14189	0.5	1.4	413.0	564.3
TcCLB.508319.70	40S ribosomal protein S11, putative	522	1466	1912	1876	1808	194.4	185.5	258.2	256.7	0.0881953	0.5	1.4	189.2	257.4
TcCLB.511269.40	cAMP phosphodiesterase A, putative	2127	555	717	688	718	18.1	17.1	23.2	25	0.106098	0.5	1.4	17.5	24.1
TcCLB.510039.90	60S ribosomal protein L35, putative	384	10582	14045	13862	13162	1907.9	1851.8	2593.3	2540.2	0.148504	0.5	1.4	1875.5	2567.2
TcCLB.504021.109	40S ribosomal protein S3, putative	645	1125	1547	1505	1424	120.8	121.4	167.6	163.6	0.112456	0.5	1.4	121.1	165.7
TcCLB.511859.90	hypothetical protein	870	315	410	401	389	25.1	23.9	33.1	33.1	0.0867439	0.5	1.4	24.4	33.1
TcCLB.511239.40	hypothetical protein, conserved	555	1831	2433	2316	2387	228.4	222	299.8	318.7	0.115275	0.5	1.4	224.7	309.1
TcCLB.511261.140	60S ribosomal protein L34, putative	516	803	1047	1037	1013	107.7	102.7	144.4	145.5	0.0883675	0.5	1.4	104.8	144.9
TcCLB.509791.189	flagellum targeting protein kharon1, putative (fragment)	639	5252	7786	6906	7268	569	616.9	776.4	842.9	0.124061	0.5	1.4	596.7	809.2
TcCLB.509695.170	60S ribosomal protein L9, putative	570	2233	2849	2812	2721	271.2	253.1	354.4	353.8	0.125244	0.5	1.4	260.7	354.1
TcCLB.508119.200	hypothetical protein	2991	934	1447	1347	1243	21.6	24.5	32.4	30.8	0.107393	0.5	1.4	23.3	31.6
TcCLB.507715.10	cysteine peptidase, Clan CA, family C51, putative	933	3180	4414	4127	4069	236	239.5	317.8	323.2	0.11765	0.5	1.4	238.0	320.5
TcCLB.503773.30	pterin 4 alpha carbinolamine dehydratase, putative	753	381	527	499	485	35	35.4	47.6	47.7	0.0582931	0.5	1.4	35.3	47.7
TcCLB.511277.370	phosphatidic acid phosphatase, putative	879	517	548	587	593	40.7	31.6	48	50	0.122501	0.5	1.4	35.4	49.0
TcCLB.509875.120	trans-sialidase, Group II, putative	2172	407	580	521	552	13	13.5	17.2	18.8	0.04224	0.5	1.4	13.3	18.0
TcCLB.509617.30	mismatch repair protein MSH5, putative	2355	698	854	898	836	20.5	18.4	27.4	26.3	0.073164	0.5	1.4	19.3	26.9
TcCLB.508441.20	Phosphoenolpyruvate carboxykinase [ATP], glycosomal	1578	17416	23451	22253	22639	764.1	752.4	1013.1	1063.2	0.100353	0.5	1.4	757.4	1037.8
TcCLB.511635.20	histone H2B, putative	339	95	72	87	94	19.4	10.8	18.4	20.5	0.00913408	0.5	1.4	14.4	19.5
TcCLB.504235.9	hypothetical protein, conserved (fragment)	1599	365	524	513	456	15.8	16.6	23	21.1	0.0968098	0.5	1.4	16.3	22.1
TcCLB.508543.140	electron transfer flavoprotein-ubiquinone oxidoreductase, putative	1695	530	675	698	636	21.6	20.2	29.6	27.8	0.0995582	0.5	1.4	20.8	28.7
TcCLB.511295.20	hypothetical protein, conserved	2073	394	553	520	514	13.2	13.5	18	18.4	0.098072	0.5	1.4	13.4	18.2
TcCLB.505183.130	sugar transporter, putative	1461	5487	7550	7115	7076	260	261.6	349.9	358.9	0.112586	0.5	1.4	261.0	354.3
TcCLB.504093.4	hypothetical protein, conserved	395	379	601	555	515	66.4	77	100.9	96.6	0.0872307	0.5	1.4	72.6	98.8
TcCLB.511821.150	hypothetical protein, conserved	1515	1812	2616	2357	2382	82.8	87.4	111.8	116.5	0.124545	0.5	1.4	85.5	114.1
TcCLB.510823.80	cytoplasmic l-asparaginase i-like protein, putative	1497	336	425	420	407	15.5	14.4	20.2	20.1	0.0792524	0.5	1.4	14.9	20.2
TcCLB.503879.60	TAP42-like family, putative	1185	2700	3493	3408	3333	157.7	149.2	206.6	208.4	0.11418	0.5	1.4	152.8	207.5
TcCLB.509025.10	hypothetical protein, conserved	528	378	496	472	479	49.6	47.6	64.2	67.2	0.0649927	0.5	1.4	48.4	65.7
TcCLB.506989.10	hypothetical protein, conserved	519	2581	3373	3227	3281	344.3	329	446.7	468.5	0.12751	0.5	1.4	335.5	457.4
TcCLB.511661.50	small ubiquitin protein, putative	324	1482	2056	1896	1920	316.7	321.3	420.4	439.2	0.105218	0.5	1.4	319.3	429.6
TcCLB.507087.30	Peptidase C19, ubiquitin carboxyl-terminal hydrolase, putative	3111	2746	4272	3590	3944	61.1	69.5	82.9	94	0.139456	0.5	1.4	66.0	88.3
TcCLB.506807.20	hypothetical protein, conserved	804	149	258	210	224	12.8	16.2	18.8	20.6	0.036939	0.4	1.4	14.8	19.7
TcCLB.511903.110	40S ribosomal protein S8, putative	666	27121	37080	35470	34040	2819.3	2818.9	3826.1	3787.9	0.13313	0.4	1.4	2819.1	3807.3
TcCLB.509207.80	glycogen synthase kinase-3 alpha, putative	1461	3262	4775	4229	4404	154.6	165.5	207.9	223.4	0.11117	0.4	1.4	160.9	215.6
TcCLB.504071.60	hypothetical protein, conserved	993	2581	3252	3100	3278	179.9	165.8	224.3	244.6	0.0649112	0.4	1.4	171.8	234.3
TcCLB.510479.40	trans-sialidase, putative (fragment)	378	109	139	128	143	20	18.6	24.3	28	0.0335318	0.4	1.4	19.2	26.2
TcCLB.503923.40	hypothetical protein, conserved	795	308	405	388	382	26.8	25.8	35.1	35.6	0.0769053	0.4	1.4	26.2	35.3
TcCLB.506297.10	hypothetical protein	1194	2160	3125	2778	2863	125.2	132.5	167.1	177.7	0.128302	0.4	1.4	129.4	172.3
TcCLB.504021.10	G1 cyclin CycE4, putative	3123	2813	4208	3798	3763	62.4	68.2	87.4	89.3	0.111145	0.4	1.4	65.7	88.3
TcCLB.511391.110	histone-lysine N-methyltransferase, putative	879	6879	8752	9031	8061	541.8	504.1	738.1	679.6	0.153148	0.4	1.4	520.0	709.3
TcCLB.509569.180	hypothetical protein, conserved	699	1052	1659	1439	1488	104.2	120.2	147.9	157.8	0.12668	0.4	1.4	113.4	152.8
TcCLB.508461.19	hypothetical protein, conserved	1026	2213	3108	2865	2873	149.3	153.4	200.6	207.5	0.0993906	0.4	1.4	151.7	204.0
TcCLB.508959.4	cytochrome c, putative	345	6861	8993	8676	8503	1376.8	1319.8	1806.6	1826.6	0.147709	0.4	1.4	1343.9	1816.4
TcCLB.511025.80	hypothetical protein, conserved	1701	307	386	383	363	12.5	11.5	16.2	15.8	0.034684	0.4	1.4	11.9	16.0
TcCLB.506439.9	myosin heavy chain, putative	1194	318	458	469	366	18.4	19.4	28.2	22.7	0.0422881	0.4	1.4	19.0	25.5
TcCLB.508817.60	ribosomal protein S26, putative	339	7265	10098	9458	9178	1483.7	1508.2	2004.3	2006.5	0.0931433	0.4	1.4	1497.8	2005.4
TcCLB.506855.300	hypothetical protein, conserved	1926	1528	2185	2034	1937	54.9	57.4	75.9	74.5	0.0706233	0.4	1.4	56.4	75.2
TcCLB.509229.50	hypothetical protein	2013	587	871	802	780	20.2	21.9	28.6	28.7	0.0959355	0.4	1.4	21.2	28.7
TcCLB.507775.10	hypothetical protein, conserved	807	1285	1862	1639	1699	110.2	116.8	145.9	156	0.113947	0.4	1.4	114.0	150.9
TcCLB.508507.40	hypothetical protein, conserved	330	939	1310	1249	1165	197	201	271.9	261.6	0.073767	0.4	1.4	199.3	266.8
TcCLB.511231.50	aminomethyltransferase, mitochondrial, putative	1122	1019	1359	1313	1267	62.9	61.3	84.1	83.7	0.0876025	0.4	1.4	62.0	83.9
TcCLB.508895.50	RNA-binding protein, putative	843	1892	2647	2422	2418	155.4	159	206.4	212.6	0.083899	0.4	1.4	157.5	209.4
TcCLB.506475.110	hypothetical protein	729	322	436	409	410	30.6	30.3	40.3	41.7	0.0674413	0.4	1.4	30.4	41.0
TcCLB.507793.20	cysteine synthase, putative	999	4898	6336	6074	6114	339.4	321.1	436.8	453.6	0.0973795	0.4	1.4	328.9	445.1
TcCLB.508961.10	OTU-like cysteine protease, putative	2541	954	1341	1263	1212	26	26.7	35.7	35.3	0.110847	0.4	1.4	26.4	35.5
TcCLB.508349.39	Double RNA binding domain protein 3 (fragment)	495	917	1420	1256	1208	128.3	145.2	182.3	180.9	0.0799977	0.4	1.4	138.1	181.6
TcCLB.511837.110	hypothetical protein, conserved	4407	1043	1505	1384	1374	16.4	17.3	22.6	23.1	0.0570299	0.4	1.4	16.9	22.8
TcCLB.472833.10	Ring finger domain containing protein, putative	663	176	225	217	218	18.4	17.2	23.5	24.4	0.00750684	0.4	1.4	17.7	23.9
TcCLB.510835.40	60S ribosomal protein L7a, putative	948	30664	42913	40011	39616	2239.4	2291.9	3032	3097	0.129916	0.4	1.4	2269.7	3064.0
TcCLB.511825.200	60S ribosomal protein L14, putative	867	999	1324	1245	1235	79.8	77.3	103.2	105.6	0.0686947	0.4	1.4	78.4	104.3
TcCLB.507765.60	40S ribosomal protein S21, putative	690	1938	2761	2542	2455	194.5	202.6	264.7	263.7	0.116287	0.4	1.4	199.2	264.2
TcCLB.506791.10	CYC2-like cyclin 4, putative	2490	2469	3503	3234	3219	68.6	71.2	93.3	95.8	0.118699	0.4	1.4	70.1	94.5
TcCLB.509179.200	hypothetical protein, conserved	804	370	505	461	479	31.9	31.8	41.2	44.2	0.0702003	0.4	1.4	31.8	42.6
TcCLB.510267.20	60S acidic ribosomal protein P2, putative	348	502	635	647	591	99.9	92.4	133.6	125.9	0.0975305	0.4	1.3	95.5	129.8
TcCLB.506583.60	Elongation factor G1, mitochondrial, putative	2241	2292	2821	2750	2836	70.8	63.7	88.2	93.8	0.0680174	0.4	1.3	66.7	90.9
TcCLB.503539.30	GTP-binding nuclear protein rtb2, putative	843	3469	4682	4308	4320	284.9	281.2	367.1	379.8	0.100344	0.4	1.3	282.8	373.4
TcCLB.506573.50	hypothetical protein, conserved	1695	1658	2355	2071	2214	67.7	70.3	87.8	96.8	0.108837	0.4	1.3	69.2	92.2
TcCLB.503733.80	hypothetical protein, conserved	6555	2849	4073	3719	3653	30.1	31.5	40.8	41.3	0.0974886	0.4	1.3	30.9	41.0
TcCLB.511291.90	40S ribosomal protein S13, putative	456	345	563	485	469	52.4	62.5	76.4	76.2	0.0696249	0.4	1.3	58.2	76.3
TcCLB.503559.100	long-chain-fatty-acid-CoA ligase, putative	2175	1834	2484	2216	2355	58.4	57.8	73.2	80.2	0.099881	0.4	1.3	58.1	76.7
TcCLB.511249.90	PQ loop repeat, putative	759	1416	1730	1667	1706	129.2	115.4	157.8	166.6	0.0902887	0.4	1.3	121.2	162.1
TcCLB.510967.10	GPI inositol deacylase precursor, putative	1689	383	592	526	503	15.7	17.7	22.4	22.1	0.0735406	0.4	1.3	16.9	22.2
TcCLB.509999.140	Double RNA binding domain protein 6A	1410	371	415	414	424	18.2	14.9	21.1	22.3	0.0454776	0.4	1.3	16.3	21.7
TcCLB.490165.19	hypothetical protein, conserved	363	248	327	298	326	47.3	45.6	59.0	66.6	0.0319152	0.4	1.3	46.3	62.7
TcCLB.506679.100	40S ribosomal protein S18, putative	462	127	165	149	163	19.0	18.1	23.2	26.1	0.0023839	0.4	1.3	18.5	24.6
TcCLB.506177.40	palmitoyl acyltransferase 6, putative	1461	781	1141	977	1063	37.0	39.5	48.0	53.9	0.0932806	0.4	1.3	38.5	50.9
TcCLB.509601.110	Sulfate transporter N-terminal domain with GLY motif/Sulfate transporter family, putative	1722	584	836	731	789	23.5	24.6	30.5	34.0	0.0649551	0.4	1.3	24.1	32.2
TcCLB.508461.240	chaperone protein DNAJ, putatative	954	1499	2199	1972	1968	108.8	116.7	148.5	152.9	0.0867392	0.4	1.3	113.4	150.7
TcCLB.508257.90	hypothetical protein, conserved	975	541	749	670	708	38.4	38.9	49.4	53.8	0.0466248	0.4	1.3	38.7	51.6
TcCLB.509937.160	hypothetical protein, conserved	1578	4981	7292	6537	6543	218.5	234.0	297.6	307.3	0.107282	0.4	1.3	227.4	302.4
TcCLB.508197.10	60S ribosomal protein L11, putative	579	16359	22242	21136	20407	1956.1	1944.9	2622.5	2612.1	0.114943	0.4	1.3	1949.7	2617.3
TcCLB.509023.160	hypothetical protein, conserved	1653	2976	4460	3906	4016	124.6	136.6	169.8	180.1	0.114888	0.4	1.3	131.6	174.8
TcCLB.509691.10	Temperature dependent protein affecting M2 dsRNA replication, putative	534	590	862	746	797	76.5	81.7	100.4	110.6	0.0554372	0.4	1.3	79.5	105.4
TcCLB.508919.20	TPR repeat, putative	948	2257	3309	3012	2946	164.8	176.7	228.3	230.3	0.121025	0.4	1.3	171.7	229.3
TcCLB.510823.70	60S acidic ribosomal protein, putative	330	6036	8431	7543	7685	1266.3	1293.5	1642.1	1725.9	0.0781989	0.4	1.3	1282.0	1683.3
TcCLB.503919.4	hypothetical protein, conserved	276	299	429	375	395	75.0	78.7	97.6	106.1	0.021262	0.4	1.3	77.1	101.8
TcCLB.509003.10	nucleosome assembly protein (NAP), putative	924	4719	6179	5875	5792	353.6	338.6	456.8	464.6	0.0719995	0.4	1.3	344.9	460.6
TcCLB.510187.210	Plasma-membrane choline transporter, putative	1458	4554	6423	5779	5802	216.2	223.0	284.7	294.9	0.09013	0.4	1.3	220.2	289.8
TcCLB.506321.310	phosphoribosylpyrophosphate synthetase, putative	1203	3063	4417	3833	4074	176.3	185.9	228.9	251.0	0.0722873	0.4	1.3	181.8	239.8
TcCLB.507895.150	KH domain/Domain of unknown function (DUF1771)/Smr domain containing protein, putative	855	1009	1532	1292	1360	81.7	90.7	108.6	117.9	0.0609848	0.4	1.3	86.9	113.1
TcCLB.507851.70	hypothetical protein	492	399	521	483	509	56.1	53.6	70.5	76.7	0.0380571	0.4	1.3	54.7	73.6
TcCLB.509577.9	Basal body protein	3483	422	688	590	560	8.4	10.0	12.2	11.9	0.0237342	0.4	1.3	9.3	12.0
TcCLB.503395.40	60S ribosomal protein L18, putative	972	15164	20940	19637	19085	1080.1	1090.7	1451.4	1455.2	0.0636719	0.4	1.3	1086.2	1453.2
TcCLB.504069.56	60S ribosomal protein L37a, putative	273	7456	10030	9468	9370	1890.8	1860.2	2491.5	2543.7	0.115406	0.4	1.3	1873.1	2517.2
TcCLB.504069.30	60S ribosomal protein L32, putative	402	293	351	342	343	50.5	44.2	61.1	63.2	0.02181	0.4	1.3	46.8	62.2
TcCLB.510329.290	diacylglycerol kinase-like protein, putative	1137	329	428	406	410	20.0	19.1	25.7	26.7	0.0280377	0.4	1.3	19.5	26.2
TcCLB.505163.30	Nucleolar protein 111, putative	2982	1108	1648	1389	1462	25.7	28.0	33.5	36.3	0.0383057	0.4	1.3	27.0	34.9
TcCLB.508881.120	prefoldin, putative	567	1998	2750	2481	2489	244.0	245.6	314.3	325.3	0.065246	0.4	1.3	244.9	319.8
TcCLB.511815.180	cytoskeleton associated protein, putative	1116	279	410	347	374	17.3	18.6	22.3	24.8	0.00376093	0.4	1.3	18.1	23.6
TcCLB.508797.10	tubulin-tyrosine ligase-like protein, putative	999	1992	3032	2680	2570	138.0	153.7	192.7	190.7	0.0926843	0.4	1.3	147.1	191.7
TcCLB.508479.280	chaperone protein DnaJ, putative	1104	1183	1529	1428	1432	74.2	70.1	92.9	96.1	0.102952	0.4	1.3	71.8	94.5
TcCLB.508355.260	60S acidic ribosomal protein P0, putative	972	404	494	517	466	28.8	25.7	38.2	35.5	0.0151003	0.4	1.3	27.0	36.9
TcCLB.507773.34	60S ribosomal protein L37, putative	255	8256	11497	10370	10464	2241.5	2282.7	2921.5	3041.2	0.061602	0.4	1.3	2265.3	2980.4
TcCLB.511209.54	ribosomal protein S29, putative	174	678	901	828	850	269.8	262.2	341.9	362.0	0.0159561	0.4	1.3	265.4	351.8
TcCLB.507019.83	40S ribosomal protein S30, putative	201	712	927	835	908	245.2	233.5	298.4	334.8	0.0481385	0.4	1.3	238.5	316.3
TcCLB.511499.50	ubiquitin hydrolase, putative	2268	1792	2679	2318	2375	54.7	59.8	73.4	77.6	0.0603097	0.4	1.3	57.7	75.5
TcCLB.506833.9	hypothetical protein, conserved	630	1309	1825	1649	1624	143.9	146.7	188.0	191.0	0.0454339	0.4	1.3	145.5	189.5
TcCLB.508543.100	eukaryotic translation initiation factor 3 subunit h	1005	2313	3384	3000	3017	159.3	170.5	214.4	222.5	0.0888292	0.4	1.3	165.8	218.4
TcCLB.440363.19	Vacuolar iron transporter 1, putative (fragment)	747	1250	1624	1501	1554	115.9	110.1	144.4	154.2	0.0643764	0.4	1.3	112.5	149.2
TcCLB.503939.84	Complex 1 protein (LYR family), putative	537	732	992	931	894	94.4	93.5	124.5	123.4	0.00659906	0.4	1.3	93.9	124.0
TcCLB.506977.49	ribosomal protein L36, putative	390	504	724	635	637	89.5	94.0	117.0	121.0	0.0243283	0.4	1.3	92.1	119.0
TcCLB.509605.20	hypothetical protein, conserved	8481	1135	1754	1519	1468	9.3	10.5	12.9	12.8	0.0238909	0.4	1.3	10.0	12.8
TcCLB.511165.50	PA domain containing protein, putative	486	692	925	844	858	98.6	96.4	124.8	130.8	0.0572007	0.4	1.3	97.3	127.8
TcCLB.511287.120	40S ribosomal protein S2, putative	792	441	605	582	520	38.6	38.7	52.8	48.7	0.0184528	0.4	1.3	38.6	50.8
TcCLB.506479.120	cytidine triphosphate synthase, putative	1233	483	723	616	656	27.1	29.7	35.9	39.4	0.00454783	0.4	1.3	28.6	37.6
TcCLB.509029.50	hypothetical protein, conserved	1008	690	990	912	868	47.4	49.7	65.0	63.8	0.0695151	0.4	1.3	48.7	64.4
TcCLB.506855.290	Ribosomal protein L1p/L10e family, putative	885	1249	1796	1606	1595	97.7	102.7	130.4	133.6	0.0743676	0.4	1.3	100.6	131.9
TcCLB.509353.30	40S ribosomal protein S3, putative	645	932	1405	1212	1203	100	110.3	135	138.2	0.045288	0.4	1.3	106.0	136.6
TcCLB.511865.10	hypothetical protein, conserved	1743	6889	9616	8827	8841	273.6	279.3	363.8	375.9	0.0833076	0.4	1.3	276.9	369.8
TcCLB.508503.10	sphingolipid delta 4 desaturase, putative	408	1928	2572	2283	2499	327.2	319.2	402	453.9	0.0391728	0.4	1.3	322.5	427.6
TcCLB.509997.30	tryparedoxin 1, putative	435	8261	12024	10509	10426	1314.8	1399.5	1735.5	1776.3	0.068127	0.4	1.3	1363.7	1755.6
TcCLB.508897.80	hypothetical protein, conserved	1347	1206	1707	1511	1516	62	64.2	80.6	83.4	0.113358	0.4	1.3	63.2	82.0
TcCLB.510689.80	WD domain, G-beta repeat, putative	1005	831	1104	1035	1021	57.2	55.6	74	75.3	0.0870968	0.4	1.3	56.3	74.6
TcCLB.509567.40	nuclear transport factor 2, putative	375	2111	3211	2670	2882	389.7	433.5	511.5	569.6	0.0725899	0.4	1.3	415.0	540.1
TcCLB.507583.30	hypothetical protein	1602	491	648	580	620	21.2	20.5	26	28.7	0.0494957	0.4	1.3	20.8	27.3
TcCLB.507681.189	hypothetical protein, conserved	282	1169	1635	1523	1442	287	293.5	388	379	0.0198791	0.4	1.3	290.8	383.5
TcCLB.510651.10	hypothetical protein, conserved	411	217	325	291	280	36.6	40	50.9	50.5	0.00543261	0.4	1.3	38.6	50.7
TcCLB.509937.120	hypothetical protein, conserved	2040	790	1059	950	1002	26.8	26.3	33.5	36.4	0.0110398	0.4	1.3	26.5	34.9
TcCLB.510943.26	ribosomal protein L38, putative	249	1665	2206	2044	2011	462.9	448.6	589.7	598.5	0.0156443	0.4	1.3	454.6	594.1
TcCLB.507765.20	PUF nine target 1	1521	5430	7195	6915	6351	247.2	239.5	326.6	309.5	0.0567474	0.4	1.3	242.7	318.2
TcCLB.506559.59	ubiquitin, putative	237	3024	4133	3633	3884	883.4	882.9	1101.2	1214.5	0.0589063	0.4	1.3	883.1	1157.0
TcCLB.509683.110	nucleobase transporter	1374	970	1380	1165	1291	48.9	50.9	60.9	69.6	0.0515074	0.4	1.3	50.0	65.2
TcCLB.508445.20	iron superoxide dismutase, putative	624	339	526	453	433	37.6	42.7	52.2	51.4	0.020498	0.4	1.3	40.5	51.8
TcCLB.511827.110	trans-sialidase, Group II, putative	2157	478	665	613	566	15.3	15.6	20.4	19.4	0.00838637	0.4	1.3	15.5	19.9
TcCLB.504105.60	hypothetical protein, conserved	483	1771	2332	2235	2107	253.9	244.5	332.4	323.3	0.0331159	0.4	1.3	248.4	327.9
TcCLB.508479.200	palmitoyl acyltransferase 10, putative	903	1304	1751	1627	1564	100	98.2	129.4	128.4	0.0451817	0.4	1.3	98.9	128.9
TcCLB.507681.150	40S ribosomal protein S24E, putative	414	189	231	209	230	31.6	28.3	36.3	41.2	0.0206316	0.4	1.3	29.7	38.7
TcCLB.508153.184	60S ribosomal protein L39, putative	156	3563	4550	4314	4194	1581.3	1476.7	1986.6	1992.5	0.0899738	0.4	1.3	1520.9	1989.5
TcCLB.505037.60	Serine/threonine-protein kinase NEK22, putative	1344	526	666	640	606	27.1	25.1	34.2	33.4	0.0345654	0.4	1.3	25.9	33.8
TcCLB.510437.20	60S ribosomal protein L14, putative	543	235	309	288	290	30	28.8	38.1	39.6	0.00538328	0.4	1.3	29.3	38.8
TcCLB.511237.50	40S ribosomal protein S33, putative	357	329	452	431	389	63.8	64.1	86.7	80.8	0.0584197	0.4	1.3	64.0	83.8
TcCLB.510729.210	hypothetical protein, conserved	948	7981	12675	10244	10968	582.9	676.9	776.3	857.4	0.069824	0.4	1.3	637.2	816.2
TcCLB.506559.470	ribosomal protein l35a, putative	450	10637	14285	12908	12777	1636.5	1607.2	2060.7	2104.3	0.0723828	0.4	1.3	1619.6	2082.1
TcCLB.510359.50	hypothetical protein, conserved	1581	537	719	691	650	23.5	23	31.4	30.5	0.035605	0.4	1.3	23.2	30.9
TcCLB.509109.160	hypothetical protein, conserved	1119	366	515	455	454	22.6	23.3	29.2	30.1	0.000553428	0.4	1.3	23.0	29.6
TcCLB.508461.270	rab7 GTP binding protein, putative	666	4296	5852	5356	5301	446.6	444.9	577.7	589.9	0.011207	0.4	1.3	445.6	583.7
TcCLB.510629.430	prefoldin subunit, putative	534	803	1092	1013	989	104.1	103.5	136.3	137.3	0.0562851	0.4	1.3	103.8	136.8
TcCLB.511283.60	hypothetical protein, conserved	1011	1632	2011	1869	1944	111.8	100.7	132.8	142.5	0.0399924	0.4	1.3	105.4	137.6
TcCLB.510329.210	5'-AMP-activated protein kinase catalytic subunit alpha, putative	1941	4307	6297	5459	5630	153.6	164.3	202	215	0.0548015	0.4	1.3	159.8	208.4
TcCLB.504231.10	Protein of unknown function (DUF788), putative	534	585	697	712	632	75.8	66.1	95.8	87.7	0.0386864	0.4	1.3	70.2	91.8
TcCLB.508737.10	Trypomastigote, Alanine, Serine and Valine rich protein (TASV), subfamily C	1035	319	396	368	376	21.3	19.4	25.5	26.9	0.0252849	0.4	1.3	20.2	26.2
TcCLB.504001.20	hypothetical protein, conserved	354	1588	2101	1862	1967	310.6	300.5	377.9	411.8	0.011174	0.4	1.3	304.8	394.6
TcCLB.507765.70	40S ribosomal protein S21, putative	717	2064	2894	2624	2527	199.3	204.4	262.9	261.2	0.0583481	0.4	1.3	202.2	262.1
TcCLB.507519.110	60S ribosomal protein L7, putative	729	22375	31084	28048	27499	2124.9	2158.8	2764	2795.6	0.0677952	0.4	1.3	2144.5	2779.6
TcCLB.509353.10	E1-like ubiquitin-activating enzyme, putative	741	492	660	568	644	46	45.1	55.1	64.4	0.0369435	0.4	1.3	45.5	59.7
TcCLB.511277.200	RNA-binding protein, putative	1152	215	277	252	259	12.9	12.2	15.7	16.7	0.0332153	0.4	1.3	12.5	16.2
TcCLB.508153.490	peptidyl-prolyl cis-trans isomerase NIMA-interacting 4, putative	375	435	643	551	574	80.3	86.8	105.6	113.4	0.0190941	0.4	1.3	84.1	109.4
TcCLB.510729.230	hypothetical protein, conserved	831	5493	7614	6772	6812	457.6	463.9	585.4	607.5	0.0710085	0.4	1.3	461.3	596.3
TcCLB.511495.30	hypothetical protein, conserved	1959	658	832	774	806	23.3	21.5	28.4	30.5	0.071406	0.4	1.3	22.2	29.4
TcCLB.511725.40	Ankyrin repeats (3 copies), putative	1638	1300	1866	1657	1605	54.9	57.7	72.7	72.6	0.0576823	0.4	1.3	56.5	72.6
TcCLB.510575.10	hypothetical protein	1308	922	1112	1072	1039	48.8	43	58.9	58.9	0.0358948	0.4	1.3	45.5	58.9
TcCLB.506679.80	SNF1-related protein kinases, putative	2229	1498	2192	1923	1901	46.5	49.8	62	63.2	0.0318452	0.4	1.3	48.4	62.6
TcCLB.508079.10	conserved protein	1674	4788	7187	5917	6225	198	217.4	253.9	275.6	0.0448594	0.4	1.3	209.2	264.6
TcCLB.510667.10	CRAL/TRIO domain containing protein, putative	906	1050	1348	1277	1234	80.2	75.3	101.3	100.9	0.0559629	0.4	1.3	77.4	101.1
TcCLB.509671.70	ribosomal protein L15, putative	615	14202	19292	17754	17018	1598.8	1588.2	2073.9	2050.8	0.0478899	0.4	1.3	1592.7	2062.5
TcCLB.507601.130	Zinc finger, C3HC4 type (RING finger), putative	1203	1924	2763	2430	2438	110.7	116.3	145.1	150.2	0.0401842	0.4	1.3	113.9	147.6
TcCLB.508661.20	ubiquitin/ribosomal protein S27a, putative	630	508	696	627	643	55.8	55.9	71.5	75.6	0.0169747	0.4	1.3	55.9	73.5
TcCLB.507049.66	hypothetical protein	672	976	1246	1140	1163	100.6	93.9	121.9	128.3	0.00924843	0.4	1.3	96.7	125.0
TcCLB.507063.20	eukaryotic translation initiation factor 2 beta subunit, putative	1032	3257	4354	3906	3996	218.5	213.6	271.9	287	0.0407551	0.4	1.3	215.7	279.3
TcCLB.503541.10	HMG-box domain containing protein, putative	1182	1475	1946	1829	1719	86.4	83.4	111.2	107.8	0.0462151	0.4	1.3	84.6	109.5
TcCLB.510357.130	hypothetical protein, conserved	2850	2309	3524	2890	3079	56.1	62.6	72.8	80.1	0.0320234	0.4	1.3	59.9	76.4
TcCLB.508231.20	40S ribosomal protein S12, putative	429	16476	22274	20265	20243	2658.9	2628.8	3393.5	3497	0.0509792	0.4	1.3	2641.5	3444.5
TcCLB.506295.90	coatomer subunit zeta, putative	552	1073	1518	1325	1371	134.6	139.2	172.4	184.1	0.0250342	0.4	1.3	137.3	178.2
TcCLB.508741.110	hypothetical protein, conserved	4518	645	828	788	739	9.9	9.3	12.5	12.1	0.0569485	0.4	1.3	9.5	12.3
TcCLB.508707.50	hypothetical protein, conserved	1536	2457	3551	3037	3184	110.7	117.1	142	153.6	0.0150418	0.4	1.3	114.4	147.7
TcCLB.511263.30	Zinc finger CCCH domain-containing protein 35	1737	1212	1952	1591	1605	48.3	56.9	65.8	68.5	0.0371399	0.4	1.3	53.3	67.1
TcCLB.504259.10	hypothetical protein, conserved	660	361	508	446	445	37.9	39	48.5	50	0.034016	0.4	1.3	38.5	49.2
TcCLB.509229.90	hypothetical protein, conserved	2343	2524	3810	3171	3296	74.6	82.3	97.2	104.3	0.0585155	0.4	1.3	79.1	100.7
TcCLB.508909.170	EF-hand domain pair, putative	2826	712	975	838	908	17.4	17.5	21.3	23.8	0.00718902	0.4	1.3	17.5	22.5
TcCLB.509647.180	nicotinate phosphoribosyltransferase, putative	1284	2297	3380	2916	2900	123.9	133.3	163.2	167.4	0.0316078	0.4	1.3	129.3	165.2
TcCLB.507951.150	guanine deaminase, putative	1359	688	1066	888	902	35	39.7	46.9	49.2	0.0302848	0.4	1.3	37.7	48.0
TcCLB.509641.20	tRNA-splicing ligase RtcB, putative	1350	929	1290	1213	1089	47.6	48.4	64.5	59.8	0.034087	0.4	1.3	48.1	62.2
TcCLB.508741.130	hypothetical protein	6975	1672	2399	2173	1999	16.6	17.4	22.4	21.2	0.0738159	0.4	1.3	17.1	21.8
TcCLB.508303.40	2OG-Fe(II) oxygenase superfamily, putative	918	1045	1331	1240	1244	78.8	73.4	97	100.4	0.0450052	0.4	1.3	75.7	98.7
TcCLB.503849.80	NADH-dependent fumarate reductase, putative	1458	588	830	731	723	27.9	28.8	36	36.8	0.0102735	0.4	1.3	28.4	36.4
TcCLB.506855.190	Flagellum attachment zone protein 6	3066	1817	2623	2243	2310	41	43.3	52.6	55.8	0.0823026	0.4	1.3	42.3	54.2
TcCLB.506629.40	hypothetical protein, conserved	1569	3062	4468	3788	3898	135.1	144.2	173.4	184.1	0.0470525	0.4	1.3	140.3	178.7
TcCLB.508299.60	60S ribosomal protein L8, putative	783	21327	28922	26507	25453	1885.7	1870.2	2432	2409.1	0.00946747	0.4	1.3	1876.7	2420.7
TcCLB.504105.94	ribosomal protein S25, putative	333	11478	15597	13746	13972	2386.3	2371.4	2965.5	3109.6	0.027966	0.4	1.3	2377.7	3036.4
TcCLB.508479.224	hypothetical protein, conserved	540	639	862	814	715	81.9	80.8	108.3	98.1	0.0314266	0.4	1.3	81.3	103.3
TcCLB.509047.60	hypothetical protein, conserved	3282	2461	3401	2984	2957	51.9	52.5	65.3	66.8	0.0237703	0.4	1.3	52.2	66.0
TcCLB.509747.20	60S ribosomal protein L22, putative	393	18399	25654	22255	22549	3241.3	3305	4068.2	4252.2	0.0506354	0.4	1.3	3278.1	4158.8
TcCLB.503541.40	hypothetical protein, conserved	147	3731	4854	4527	4422	1757.2	1671.8	2212.4	2229.4	0.0376176	0.4	1.3	1707.9	2220.8
TcCLB.506303.30	hypothetical protein, conserved	1212	1151	1579	1364	1373	65.7	66	80.8	84	0.00275534	0.4	1.3	65.9	82.4
TcCLB.504023.10	hypothetical protein, conserved	1875	893	1219	1074	1068	33	32.9	41.1	42.2	0.0462176	0.4	1.3	32.9	41.7
TcCLB.506247.400	hypothetical protein, conserved	711	616	968	790	805	60	68.9	79.8	83.9	0.0205084	0.4	1.3	65.2	81.8
TcCLB.509749.33	ribosomal protein L29, putative	216	1886	2513	2255	2254	604.5	589	750	773.4	0.0246643	0.4	1.3	595.6	761.5
TcCLB.511385.110	hypothetical protein	2793	465	626	554	559	11.5	11.3	14.2	14.8	0.0326357	0.4	1.3	11.4	14.5
TcCLB.506985.50	hypothetical protein, conserved	1350	529	803	668	685	27.1	30.1	35.5	37.6	0.00709866	0.4	1.3	28.9	36.6
TcCLB.504949.14	60S ribosomal protein L6, putative	582	1193	1693	1471	1426	141.9	147.3	181.6	181.6	0.0609213	0.4	1.3	145.0	181.6
TcCLB.510439.40	hypothetical protein	1200	721	939	845	852	41.6	39.6	50.6	52.6	0.0359169	0.4	1.3	40.5	51.6
TcCLB.506247.420	hypothetical protein, conserved	948	608	811	746	703	44.4	43.3	56.5	55	0.0127206	0.4	1.3	43.8	55.8
TcCLB.507513.60	40S ribosomal protein S16, putative	450	484	619	554	591	74.5	69.6	88.4	97.3	0.0442562	0.4	1.3	71.7	92.8
TcCLB.504109.174	hypothetical protein, conserved	225	1578	2199	1909	1936	485.6	494.8	609.5	637.7	0.0544329	0.4	1.3	490.9	623.4
TcCLB.508919.30	Centrosomal protein of 120 kDa, putative	1236	1317	1619	1551	1473	73.8	66.3	90.1	88.3	0.0400634	0.4	1.3	69.5	89.2
TcCLB.506957.110	SNF-7-like protein, putative	666	2897	3942	3492	3456	301.2	299.7	376.7	384.6	0.0351795	0.4	1.3	300.3	380.6
TcCLB.467287.10	alpha-tubulin N-acetyltransferase, putative	990	713	943	855	812	49.9	48.2	62	60.8	0.00503431	0.4	1.3	48.9	61.4
TcCLB.509065.170	Protein of unknown function (DUF544), putative	1416	1689	2232	2005	2002	82.6	79.8	101.7	104.8	0.0302252	0.4	1.3	81.0	103.2
TcCLB.506297.190	pyruvate phosphate dikinase, putative	2742	12852	17015	15365	15066	324.5	314.2	402.6	407.2	0.0120883	0.4	1.3	318.5	404.8
TcCLB.509429.230	hypothetical protein, conserved	1245	658	813	783	740	36.6	33.1	45.2	44.1	0.00709339	0.4	1.3	34.6	44.6
TcCLB.507943.80	hypothetical protein, conserved (pseudogene)	3249	611	818	730	723	13	12.7	16.1	16.5	0.027287	0.4	1.3	12.9	16.3
TcCLB.511809.10	hypothetical protein	1491	2541	3602	3122	3109	118	122.3	150.4	154.5	0.0120011	0.4	1.3	120.5	152.4
TcCLB.506297.330	40S ribosomal protein S15A, putative	393	9542	12435	10979	11167	1681	1602	2006.9	2105.9	0.0156433	0.3	1.3	1635.4	2055.6
TcCLB.508881.80	mitochondrial DNA ligase homolog, putative	1566	1506	2195	1797	1876	66.6	71	82.4	88.8	0.0220093	0.3	1.3	69.1	85.6
TcCLB.511277.250	hypothetical protein, conserved	1356	3652	4669	4302	4182	186.5	174.3	227.9	228.6	0.0380574	0.3	1.3	179.5	228.2
TcCLB.509721.20	hypothetical protein, conserved	1392	1028	1385	1269	1170	51.1	50.4	65.5	62.3	0.025397	0.3	1.3	50.7	63.9
TcCLB.511285.120	ATP-dependent RNA helicase HEL67	1893	1366	1936	1678	1654	50	51.8	63.7	64.8	0.017188	0.3	1.3	51.0	64.2
TcCLB.508409.90	Basal body protein	2613	3643	5163	4471	4378	96.5	100	122.9	124.2	0.02874	0.3	1.3	98.6	123.5
TcCLB.506275.40	hypothetical protein, conserved	1401	2330	3577	2865	2996	115.1	129.3	146.9	158.5	0.0468451	0.3	1.3	123.3	152.6
TcCLB.509573.60	hypothetical protein, conserved	366	790	1050	951	920	149.4	145.3	186.7	186.3	0.034092	0.3	1.3	147.0	186.5
TcCLB.510187.100	glucokinase	1131	4705	6281	5711	5380	288	281.2	362.8	352.5	0.0206109	0.3	1.3	284.1	357.7
TcCLB.506871.60	hypothetical protein, conserved (pseudogene)	1398	1222	1826	1494	1561	60.5	66.1	76.8	82.8	0.0537631	0.3	1.3	63.8	79.7
TcCLB.506621.30	ribonucleoside-diphosphate reductase small chain, putative	1014	3735	4842	4249	4537	255	241.8	301	331.6	0.0207754	0.3	1.3	247.4	316.1
TcCLB.504013.11	ribosomal protein L13, putative (fragment)	663	32359	44540	39310	38071	3379	3401.3	4259.5	4255.6	0.0541547	0.3	1.3	3391.9	4257.6
TcCLB.510299.20	hypothetical protein, conserved	1545	5080	7378	6160	6427	227.6	241.8	286.4	308.3	0.0180251	0.3	1.3	235.8	297.2
TcCLB.509671.130	trypanin-like protein, putative, frameshift	1386	2063	2747	2389	2458	103	100.3	123.8	131.4	0.00190504	0.3	1.3	101.5	127.6
TcCLB.511817.319	hypothetical protein, conserved	740	603	940	781	746	56.4	64.3	75.8	74.7	0.0216398	0.3	1.3	61.0	75.3
TcCLB.506303.140	hypothetical protein, conserved	774	1831	2476	2181	2189	163.8	162	202.4	209.6	0.00944902	0.3	1.3	162.7	206.0
TcCLB.511859.80	hypothetical protein	1410	4492	6716	5605	5573	220.6	241.2	285.6	292.9	0.0669416	0.3	1.3	232.5	289.2
TcCLB.503781.20	phosphatidylinositol N-acetylglucosaminyltransferase subunit C, putative	1011	743	1062	937	870	50.9	53.2	66.6	63.8	0.00162723	0.3	1.3	52.2	65.2
TcCLB.508175.329	60S ribosomal protein L19, putative	1119	1304	1831	1663	1476	80.7	82.8	106.8	97.8	0.0146136	0.3	1.3	81.9	102.3
TcCLB.507539.40	cell cycle sequence binding phosphoprotein (RBP33), putative	2022	2283	3518	2870	2971	78.2	88.1	102	108.9	0.0075232	0.3	1.3	83.9	105.4
TcCLB.503463.20	Polycystin cation channel, putative	1485	1115	1381	1326	1230	52	47.1	64.1	61.4	0.0101136	0.3	1.3	49.2	62.8
TcCLB.509399.190	pumilio/PUF RNA binding protein 4, putative	2922	384	471	437	426	9.1	8.2	10.7	10.8	0.0119041	0.3	1.3	8.6	10.8
TcCLB.509859.10	hypothetical protein, conserved	1095	2843	3908	3314	3470	179.8	180.7	217.4	234.9	0.0322257	0.3	1.3	180.3	226.0
TcCLB.508303.30	hypothetical protein, conserved	600	1783	2171	2013	1997	205.7	183.2	241	246.7	0.00386742	0.3	1.3	192.7	243.8
TcCLB.508741.170	glycerate kinase, putative	1578	17100	23064	19962	19958	750.2	740	908.8	937.3	0.0243845	0.3	1.3	744.3	922.8
TcCLB.507517.30	hypothetical protein, conserved	981	520	668	578	610	36.7	34.5	42.3	46.1	0.0104363	0.3	1.3	35.4	44.2
TcCLB.485683.10	RNA-binding protein 42 (RNA-binding motif protein 42), putative	1245	23048	33471	28406	28141	1281.7	1361.2	1639.1	1675.2	0.00263968	0.3	1.3	1327.6	1656.8
TcCLB.510099.10	Protein of unknown function (DUF3808), putative	2031	1696	2559	2034	2167	57.8	63.8	71.9	79.1	0.0185713	0.3	1.3	61.3	75.5
TcCLB.511755.100	hypothetical protein, conserved	2265	413	511	440	472	12.6	11.4	14	15.4	0.00336707	0.3	1.3	11.9	14.7
TcCLB.508543.30	40S ribosomal protein S9, putative	573	14695	20687	17889	17247	1775.5	1827.9	2242.8	2230.7	0.0335511	0.3	1.3	1805.8	2236.9
TcCLB.511367.74	SNARE domain containing protein, putative	291	1262	1751	1536	1487	300.2	304.7	379.2	378.7	0.00742089	0.3	1.3	302.8	379.0
TcCLB.506619.10	sedoheptulose-1,7-bisphosphatase, putative	963	870	1209	1030	1030	62.5	63.6	76.8	79.3	0.00623955	0.3	1.3	63.1	78.0
TcCLB.511763.10	hypothetical protein, conserved	858	1787	2416	2035	2115	144.2	142.6	170.4	182.7	0.0125405	0.3	1.2	143.3	176.4
TcCLB.508693.50	amidinotransferase, putative	1134	11705	14793	13359	12786	714.6	660.5	846.3	835.6	0.00037231	0.3	1.2	683.3	841.0
TcCLB.511277.590	Activator of Hsp90 ATPase, N-terminal/Activator of Hsp90 ATPase homolog 1-like protein, putative	999	2224	3292	2711	2726	154.1	166.8	195.0	202.2	0.0151798	0.3	1.2	161.5	198.5
TcCLB.425969.5	hypothetical protein	771	877	1231	1026	1032	78.8	80.8	95.6	99.2	0.000143434	0.3	1.2	80.0	97.4
TcCLB.504105.220	hypothetical protein, conserved	348	6623	9048	5313	4931	1317.6	1316.4	1096.8	1050.1	-0.000775554	-0.3	-0.8	1316.9	1073.8
TcCLB.508909.100	hypothetical protein, conserved	2604	1574	2153	1306	1132	41.8	41.9	36	32.2	-0.000264966	-0.3	-0.8	41.9	34.2
TcCLB.511321.20	hypothetical protein, conserved	1590	3143	4063	2346	2327	136.9	129.4	106	108.5	-0.0120927	-0.3	-0.8	132.5	107.2
TcCLB.508409.130	protein transport protein Sec24A, putative	2724	4564	6329	3583	3442	116	117.6	94.5	93.6	-0.020036	-0.3	-0.8	116.9	94.1
TcCLB.510661.70	DnaJ domain containing protein, putative	1344	2255	3266	1849	1703	116.2	123	98.8	93.9	-0.00777082	-0.3	-0.8	120.1	96.4
TcCLB.506871.140	cleavage and polyadenylation specificity factor, putative	4311	8771	12408	6940	6617	140.9	145.7	115.7	113.8	-0.0280984	-0.3	-0.8	143.7	114.7
TcCLB.506327.60	hypothetical protein, conserved	1224	1609	1964	1202	1133	91	81.2	70.5	68.6	-0.00997055	-0.3	-0.8	85.4	69.6
TcCLB.506247.10	protein disulfide isomerase 2 (fragment)	630	1904	2466	1461	1352	209.2	198.2	166.6	159	-0.0146372	-0.3	-0.8	202.9	162.9
TcCLB.506435.134	Enriched in surface-labeled proteome protein 11, putative	660	1520	2025	1162	1083	159.4	155.3	126.5	121.6	-0.00197712	-0.3	-0.8	157.1	124.1
TcCLB.511293.60	kinesin, putative	5001	6707	8719	5264	4585	92.9	88.3	75.6	67.9	-0.00722659	-0.3	-0.8	90.2	71.8
TcCLB.506435.270	dihydroxyacetone phosphate acyltransferase, putative	3642	4172	6190	3316	3267	79.3	86.1	65.4	66.5	-0.0184358	-0.3	-0.8	83.2	65.9
TcCLB.510725.40	hypothetical protein, conserved	309	2934	3984	2174	2180	657.4	652.8	505.4	522.9	-0.0137309	-0.3	-0.8	654.7	514.0
TcCLB.503843.20	hypothetical protein, conserved	2853	1272	1527	954	842	30.9	27.1	24	21.9	-0.00457662	-0.3	-0.8	28.7	23.0
TcCLB.508971.40	acetylornithine deacetylase-like, putative	1188	3014	4341	2307	2280	175.6	185.0	139.5	142.2	-0.00112152	-0.3	-0.8	181.1	140.8
TcCLB.506425.100	hypothetical protein, conserved	2640	1746	2168	1260	1237	45.8	41.6	34.3	34.7	-0.00205128	-0.3	-0.8	43.4	34.5
TcCLB.503461.20	per-hexamer repeat protein 5, putative	1395	1372	2046	1095	1036	68.1	74.3	56.4	55	-0.00516822	-0.3	-0.8	71.7	55.7
TcCLB.508479.250	membrane-bound acid phosphatase 2, putative	1410	1579	1948	1155	1078	77.5	69.9	58.8	56.7	-0.0233314	-0.3	-0.8	73.2	57.8
TcCLB.509395.120	histone deacetylase, putative	1962	2172	3048	1656	1635	76.6	78.7	60.6	61.8	-0.0257263	-0.3	-0.8	77.8	61.2
TcCLB.506593.60	nicotinamidase, putative	672	1806	2262	1356	1203	186.1	170.4	145	132.7	-0.0194323	-0.3	-0.8	177.0	138.9
TcCLB.511277.400	UDP-galactose transporter	1053	1417	2001	1126	1031	93.2	96.2	76.8	72.6	-0.00629706	-0.3	-0.8	94.9	74.7
TcCLB.510155.100	hypothetical protein	2670	2699	3801	2048	2054	70	72.1	55.1	57	-0.0194277	-0.3	-0.8	71.2	56.0
TcCLB.509937.200	emp24/gp25L/p24 family/GOLD, putative	681	2410	3199	1812	1731	245	237.8	191.2	188.4	-0.000410829	-0.3	-0.8	240.9	189.8
TcCLB.511287.49	aldo-keto reductase	849	16708	20528	12057	11508	1362.5	1224.2	1020.2	1004.6	-0.00356685	-0.3	-0.8	1282.6	1012.5
TcCLB.510519.50	hypothetical protein, conserved	900	2467	3090	1870	1697	189.8	173.8	149.3	139.7	-0.0290667	-0.3	-0.8	180.6	144.6
TcCLB.507221.20	poly(A)-specific ribonuclease PARN, putative	1773	1690	2296	1422	1096	66.0	65.6	57.6	45.8	-0.0081288	-0.3	-0.8	65.7	51.8
TcCLB.508965.14	multidrug resistance protein E, putative	2296	2472	3402	1890	1849	74.5	75	59.1	59.7	-0.0466138	-0.3	-0.8	74.8	59.4
TcCLB.506195.300	deoxyhypusine synthase, putative	1410	1225	1657	940	888	60.1	59.5	47.9	46.7	-0.0301083	-0.3	-0.8	59.8	47.3
TcCLB.503703.40	hypothetical protein, conserved	510	2127	2653	1515	1510	288.7	263.4	213.4	219.4	-0.00398986	-0.3	-0.8	274.1	216.4
TcCLB.507517.50	hypothetical protein	1359	4628	6597	3608	3460	235.8	245.8	190.7	188.7	-0.0301426	-0.3	-0.8	241.5	189.7
TcCLB.508059.4	hypothetical protein, conserved	549	925	1019	620	637	116.6	94	81.1	86	-0.0238253	-0.3	-0.8	103.6	83.5
TcCLB.508141.60	hypothetical protein, conserved	1140	1171	1620	944	826	71.1	71.9	59.5	53.7	-0.0338087	-0.3	-0.8	71.6	56.6
TcCLB.510659.4	hypothetical protein, conserved	893	517	676	374	381	40.1	38.3	30.1	31.6	-0.0300736	-0.3	-0.8	39.1	30.8
TcCLB.508501.270	BSD domain containing protein, putative	1596	1697	2386	1328	1243	73.6	75.7	59.8	57.7	-0.0232362	-0.3	-0.8	74.8	58.8
TcCLB.511655.30	hypothetical protein	873	2039	2793	1540	1483	161.7	162	126.7	125.9	-0.0204461	-0.3	-0.8	161.9	126.3
TcCLB.508999.200	cysteine peptidase, Clan CA, family C2, putative	2079	6873	8762	5080	4879	228.9	213.4	175.5	173.9	-0.0187288	-0.3	-0.8	219.9	174.7
TcCLB.503459.10	hypothetical protein, conserved	564	2989	3977	2287	2071	366.9	357	291.3	272.1	-0.0205027	-0.3	-0.8	361.2	281.9
TcCLB.504161.10	hypothetical protein	1227	1054	1528	796	817	59.5	63.1	46.6	49.3	-0.011661	-0.3	-0.8	61.5	48.0
TcCLB.509023.70	hypothetical protein, conserved	282	655	787	450	467	160.8	141.3	114.6	122.7	-0.0261368	-0.3	-0.8	149.5	118.6
TcCLB.507241.39	ABC transporter, putative	871	5414	7112	4013	3781	430.3	413.4	331	321.7	-0.019205	-0.3	-0.8	420.6	326.4
TcCLB.503809.10	hypothetical protein, conserved	2589	1924	2605	1503	1355	51.4	50.9	41.7	38.8	-0.000449418	-0.3	-0.8	51.2	40.3
TcCLB.510901.40	Domain of unknown function (DUF4586), putative	861	1361	1743	1046	908	109.4	102.5	87.3	78.2	-0.0128524	-0.3	-0.8	105.4	82.8
TcCLB.511383.20	kinesin, putative	3021	1571	1854	1145	1000	36	31.1	27.2	24.5	-0.0310582	-0.3	-0.8	33.2	25.9
TcCLB.506195.60	hypothetical protein, conserved	1557	1655	1994	1208	1068	73.6	64.8	55.7	50.8	-0.0404896	-0.3	-0.8	68.5	53.3
TcCLB.511167.50	hypothetical protein, conserved	5067	3022	3958	2175	2224	41.3	39.5	30.8	32.5	-0.00861147	-0.3	-0.8	40.3	31.7
TcCLB.511655.10	GPI-GlcNAc transferase complex, PIG-H component, putative	924	503	674	361	379	37.7	36.9	28.1	30.4	-0.0195142	-0.3	-0.8	37.3	29.2
TcCLB.503823.40	glycosyl hydrolase-like protein, putative	3168	2446	3378	1923	1745	53.5	54	43.6	40.8	-0.0240181	-0.3	-0.8	53.8	42.2
TcCLB.508273.30	cyclic nucleotide-binding domain containing protein, putative	2400	2252	3285	1744	1696	65	69.3	52.2	52.4	-0.0407815	-0.3	-0.8	67.5	52.3
TcCLB.507049.60	NAD(P)-dependent oxidoreductase, putative	801	4181	5655	3089	3044	361.4	357.4	277.0	281.6	-0.0104138	-0.3	-0.8	359.1	279.3
TcCLB.510187.250	hypothetical protein, conserved	375	798	1052	608	554	147.3	142	116.5	109.5	-0.0182701	-0.3	-0.8	144.3	113.0
TcCLB.508893.30	hypothetical protein, conserved	480	1195	1573	833	907	172.4	165.9	124.7	140.0	-0.0383624	-0.3	-0.8	168.6	132.2
TcCLB.508231.50	legume-like lectin, putative	873	2478	3230	1804	1787	196.5	187.3	148.5	151.7	-0.000449839	-0.4	-0.8	191.2	150.1
TcCLB.510225.20	protein phosphatase 2C, putative	990	971	1260	685	719	67.9	64.4	49.7	53.8	-0.0163154	-0.4	-0.8	65.9	51.7
TcCLB.508741.200	hypothetical protein, conserved	2769	5221	7486	3962	3931	130.5	136.9	102.8	105.2	-0.044769	-0.4	-0.8	134.2	104.0
TcCLB.511827.80	hypothetical protein, conserved	1107	660	834	472	452	41.3	38.1	30.6	30.3	-0.0134948	-0.4	-0.8	39.5	30.4
TcCLB.509601.90	alanine racemase, putative	759	2824	3830	2119	1979	257.6	255.5	200.6	193.2	-0.0398047	-0.4	-0.8	256.4	197.0
TcCLB.510087.90	hypothetical protein, conserved	810	1435	1868	1037	1028	122.7	116.8	92	94.1	-0.01783	-0.4	-0.8	119.3	93.0
TcCLB.510265.100	hypothetical protein, conserved	1866	1782	2438	1319	1321	66.1	66.2	50.8	52.5	-0.0215986	-0.4	-0.8	66.1	51.6
TcCLB.508349.30	hypothetical protein, conserved	7023	4603	6303	3623	3196	45.4	45.4	37.1	33.7	-0.0236494	-0.4	-0.8	45.4	35.4
TcCLB.511301.120	hypothetical protein, conserved	1731	3290	4064	2379	2265	131.6	118.9	98.7	97	-0.0301112	-0.4	-0.8	124.2	97.9
TcCLB.507951.100	hypothetical protein, conserved	1113	1357	1721	981	938	84.4	78.3	63.3	62.5	-0.00797685	-0.4	-0.8	80.9	62.9
TcCLB.511261.71	hypothetical protein, conserved (pseudogene)	603	893	1142	652	585	102.5	95.9	77.7	71.9	-0.0474634	-0.4	-0.8	98.7	74.8
TcCLB.504207.20	hypothetical protein, conserved	1989	7888	10397	6015	5489	274.6	264.7	217.3	204.5	-0.0271531	-0.4	-0.8	268.8	211.0
TcCLB.509471.30	hypothetical protein, conserved	657	864	1186	666	586	91.0	91.4	72.8	66.1	-0.023526	-0.4	-0.8	91.2	69.5
TcCLB.507221.40	hypothetical protein	2199	1073	1759	906	815	33.8	40.5	29.6	27.5	-0.0245076	-0.4	-0.8	37.7	28.5
TcCLB.508741.260	hypothetical protein, conserved	2445	4150	5664	3099	3020	117.5	117.3	91.1	91.5	-0.0529409	-0.4	-0.8	117.4	91.3
TcCLB.510645.9	STE group serine/threonine-protein kinase, putative	2898	1982	2488	1447	1310	47.3	43.5	35.9	33.5	-0.0296292	-0.4	-0.8	45.1	34.7
TcCLB.503461.30	hypothetical protein, conserved	3192	1057	1218	752	645	22.9	19.3	16.9	15	-0.0309596	-0.4	-0.8	20.8	16.0
TcCLB.510357.40	rhodanese-like domain containing protein, putative	489	882	1090	653	574	124.9	112.9	95.9	87	-0.0098004	-0.4	-0.8	117.9	91.5
TcCLB.509999.50	lipase domain protein, putative	3732	2477	3413	1907	1746	46	46.3	36.7	34.7	-0.00815614	-0.4	-0.8	46.2	35.7
TcCLB.506145.24	hypothetical protein, conserved	1077	1162	1465	834	797	74.7	68.9	55.6	54.8	-0.0503321	-0.4	-0.8	71.3	55.2
TcCLB.511661.80	hypothetical protein, conserved	489	1133	1492	876	780	160.4	154.5	128.7	118.2	-0.0265463	-0.4	-0.8	157.0	123.5
TcCLB.508909.20	GMP reductase	1476	1350	1789	1018	918	63.3	61.4	49.5	46.1	-0.0239609	-0.4	-0.8	62.2	47.8
TcCLB.507857.60	Dynein intermediate chain 1, axonemal	2004	2244	2947	1631	1561	77.5	74.5	58.5	57.7	-0.0214581	-0.4	-0.8	75.8	58.1
TcCLB.510519.110	hypothetical protein	810	410	528	322	261	35	33	28.6	23.9	-0.0125663	-0.4	-0.8	33.9	26.3
TcCLB.511321.70	hypothetical protein, conserved	3066	1619	2046	1230	1067	36.6	33.8	28.8	25.8	-0.0253023	-0.4	-0.8	35.0	27.3
TcCLB.452283.10	amino acid permease, putative, frameshift	735	558	715	407	388	52.6	49.3	39.8	39.1	-0.0520241	-0.4	-0.8	50.7	39.5
TcCLB.504827.150	hypothetical protein, conserved	2556	1964	2716	1440	1460	53.2	53.8	40.5	42.3	-0.0350559	-0.4	-0.8	53.5	41.4
TcCLB.507517.60	ATPase subunit 9, putative	330	710	1013	546	519	149	155.4	118.9	116.6	-0.00876664	-0.4	-0.8	152.7	117.7
TcCLB.509601.59	protoheme IX farnesyltransferase, putative	1167	3858	5176	2822	2726	228.9	224.6	173.7	173.1	-0.0279465	-0.4	-0.8	226.4	173.4
TcCLB.508931.10	hypothetical protein	645	4079	5485	2986	2940	437.8	430.6	332.6	337.8	-0.0399105	-0.4	-0.8	433.6	335.2
TcCLB.506989.150	hypothetical protein, conserved	1377	1054	1488	834	745	53	54.7	43.5	40.1	-0.0170313	-0.4	-0.8	54.0	41.8
TcCLB.511003.110	hypothetical protein, conserved	1167	1804	2194	1324	1169	107.0	95.2	81.5	74.2	-0.00355689	-0.4	-0.8	100.2	77.9
TcCLB.508741.220	hypothetical protein	1269	2645	3599	1966	1842	144.3	143.6	111.3	107.6	-0.020187	-0.4	-0.8	143.9	109.5
TcCLB.511295.10	FKBP-type peptidylprolyl cis-trans isomerase, putative	960	345	470	251	247	24.9	24.8	18.8	19.1	-0.0214062	-0.4	-0.8	24.8	18.9
TcCLB.506195.120	lysosomal alpha-mannosidase precursor, putative	2934	7731	11284	5933	5597	182.4	194.7	145.3	141.4	-0.0413327	-0.4	-0.8	189.5	143.4
TcCLB.508577.130	hypothetical protein, conserved	1650	1354	1552	954	839	56.8	47.6	41.5	37.7	-0.0262521	-0.4	-0.8	51.5	39.6
TcCLB.426897.10	hypothetical protein	1422	997	1295	706	708	48.5	46.1	35.7	36.9	-0.0281911	-0.4	-0.8	47.1	36.3
TcCLB.509331.80	hypothetical protein, conserved	960	1121	1571	883	772	80.8	82.9	66.1	59.6	-0.053032	-0.4	-0.8	82.0	62.9
TcCLB.508547.150	hypothetical protein, conserved	2658	2797	3369	2044	1771	72.9	64.2	55.2	49.4	-0.029856	-0.4	-0.8	67.8	52.4
TcCLB.510965.5	elongation factor 2, putative (fragment)	519	6027	8491	4615	4299	804	828.3	638.8	613.9	-0.0781617	-0.4	-0.8	818.0	626.5
TcCLB.510901.20	hypothetical protein	480	929	1405	733	692	134.0	148.2	109.7	106.8	-0.018443	-0.4	-0.8	142.2	108.3
TcCLB.510087.30	Sphingosine N-acyltransferase, putative	1212	1861	2443	1340	1317	106.3	102.1	79.4	80.5	-0.0506793	-0.4	-0.8	103.9	80.0
TcCLB.503647.9	hypothetical protein, conserved	1459	2715	3663	1975	1945	128.8	127.1	97.2	98.8	-0.0290623	-0.4	-0.8	127.8	98.0
TcCLB.507857.50	kinetoplastid-specific phospho-protein phosphatase, putative	2313	1754	2202	1295	1125	52.5	48.2	40.2	36	-0.0685717	-0.4	-0.8	50.0	38.2
TcCLB.508827.130	conserved protein	4485	1537	2011	1136	1040	23.7	22.7	18.2	17.2	-0.0558526	-0.4	-0.8	23.1	17.7
TcCLB.511003.140	vacuolar transport protein 4A, putative	1347	1196	1585	848	831	61.5	59.6	45.2	45.7	-0.0356116	-0.4	-0.8	60.4	45.5
TcCLB.509339.10	hypothetical protein, conserved	441	951	1210	704	621	149.3	138.9	114.7	104.4	-0.0546243	-0.4	-0.8	143.3	109.6
TcCLB.508153.700	hypothetical protein, conserved	927	1463	1835	1022	980	109.3	100.2	79.2	78.3	-0.010217	-0.4	-0.8	104.0	78.8
TcCLB.508879.40	hypothetical protein, conserved	2133	1060	1271	767	668	34.4	30.2	25.8	23.2	-0.0282071	-0.4	-0.8	32.0	24.5
TcCLB.507675.10	hypothetical protein, conserved	2295	4752	6566	3638	3349	143.4	144.9	113.9	108.1	-0.0688154	-0.4	-0.8	144.2	111.1
TcCLB.508257.70	phosphomannomutase-like protein, putative	1758	8721	11967	6519	6197	343.4	344.7	266.4	261.2	-0.103871	-0.4	-0.8	344.1	263.9
TcCLB.508827.50	DNA repair and recombination helicase protein PIF3, putative	1971	2196	3257	1783	1508	77.1	83.7	65	56.7	-0.0407516	-0.4	-0.8	80.9	60.9
TcCLB.506821.20	serine peptidase (pseudogene), putative	2604	599	887	462	447	15.9	17.2	12.7	12.7	-0.0181769	-0.4	-0.8	16.7	12.7
TcCLB.506403.9	Mitochondrial small ribosomal subunit Rsm22, putative	1613	3717	5066	2755	2501	159.5	159	122.7	114.9	-0.04221	-0.4	-0.7	159.2	118.9
TcCLB.416143.10	Lys-63-specific deubiquitinase BRCC36, putative	822	1802	2312	1280	1231	151.8	142.4	111.9	111.0	-0.094112	-0.4	-0.8	146.4	111.4
TcCLB.508645.30	dynein light chain, putative	768	607	821	476	396	54.7	54.1	44.5	38.2	-0.0629386	-0.4	-0.8	54.4	41.4
TcCLB.507951.179	phytanoyl-CoA dioxygenase (PhyH), putative	1038	1702	2187	1186	1186	113.5	106.7	82.1	84.7	-0.0304198	-0.4	-0.8	109.6	83.4
TcCLB.509733.150	hypothetical protein, conserved	1716	2287	2912	1708	1527	92.3	85.9	71.5	65.9	-0.0419397	-0.4	-0.8	88.6	68.8
TcCLB.508677.150	glycosyl transferase, putative	1974	3603	4873	2743	2358	126.4	125	99.8	88.5	-0.0372935	-0.4	-0.8	125.6	94.3
TcCLB.503849.60	NADH-dependent fumarate reductase, putative	2370	2474	3428	1839	1719	72.3	73.2	55.7	53.8	-0.0675163	-0.4	-0.8	72.8	54.8
TcCLB.503823.104	UDP-N-acetylglucosamine-dolichyl-phosphate N-acetylglucosaminephosphotransferase, putative	1236	1688	2227	1219	1151	94.6	91.2	70.9	69.0	-0.0753337	-0.4	-0.8	92.6	69.9
TcCLB.509717.50	hypothetical protein, conserved	4314	4864	6394	3673	3225	78.1	75	61.2	55.4	-0.0601546	-0.4	-0.8	76.3	58.3
TcCLB.509053.30	hypothetical protein, conserved	1719	12431	16554	8978	8533	500.7	487.6	375.2	367.9	-0.0810722	-0.4	-0.8	493.1	371.6
TcCLB.510131.30	hypothetical protein, conserved	783	2456	3388	1752	1761	217.2	219.1	160.7	166.7	-0.0617926	-0.4	-0.7	218.3	163.7
TcCLB.511509.5	hypothetical protein, conserved	1701	458	654	354	309	18.6	19.5	15	13.5	-0.00379782	-0.4	-0.7	19.1	14.2
TcCLB.511479.39	hypothetical protein, conserved	324	24000	31661	17060	17009	5128.3	4947.6	3782.7	3890.6	-0.0834542	-0.4	-0.8	5023.9	3835.8
TcCLB.509395.20	phosphatidylinositol kinase related protein, putative	12705	5353	7152	4079	3473	29.2	28.5	23.1	20.3	-0.104338	-0.4	-0.8	28.8	21.7
TcCLB.510357.20	rhodanese-like domain containing protein, putative	375	6388	8865	4797	4426	1179.4	1196.9	919	874.7	-0.0374281	-0.4	-0.8	1189.5	897.2
TcCLB.509471.10	hypothetical protein, conserved	858	1470	1952	1025	1060	118.6	115.2	85.8	91.6	-0.0509582	-0.4	-0.8	116.6	88.6
TcCLB.511513.14	hypothetical protein, conserved	254	412	620	314	298	112.3	123.6	88.8	86.9	-0.0139324	-0.4	-0.7	118.8	87.9
TcCLB.504223.30	CRAL/TRIO domain containing protein, putative	285	266	337	189	171	64.6	59.9	47.6	44.5	-0.0102639	-0.4	-0.7	61.9	46.1
TcCLB.503869.40	pumilio/PUF RNA binding protein 9, putative	1590	1367	1912	1021	971	59.5	60.9	46.1	45.3	-0.0770608	-0.4	-0.8	60.3	45.7
TcCLB.507589.30	Checkpoint protein HUS1, putative	834	1677	2116	1231	1029	139.2	128.5	106	91.4	-0.105976	-0.4	-0.7	133.0	98.9
TcCLB.504243.49	hypothetical protein, conserved (fragment)	1527	1334	1782	934	949	60.5	59.1	43.9	46.1	-0.0546777	-0.4	-0.8	59.7	45.0
TcCLB.508739.70	protein kinase, putative	4776	5487	7229	3936	3689	79.5	76.6	59.2	57.2	-0.071146	-0.4	-0.7	77.9	58.2
TcCLB.509331.74	hypothetical protein, conserved	273	1380	1883	979	961	350	349.2	257.6	260.9	-0.0753999	-0.4	-0.7	349.5	259.2
TcCLB.511277.60	alcohol dehydrogenase, putative	1179	69500	92808	51223	46936	4081.1	3985.5	3121.2	2950.4	-0.098724	-0.4	-0.8	4025.9	3037.1
TcCLB.509471.20	Present in the outer mitochondrial membrane proteome 34	2529	2826	3805	2063	1920	77.4	76.2	58.6	56.3	-0.0744255	-0.4	-0.7	76.7	57.5
TcCLB.507911.50	hypothetical protein, conserved	768	1100	1468	792	719	99.2	96.8	74.1	69.4	-0.0804737	-0.4	-0.7	97.8	71.8
TcCLB.507801.110	Tat binding protein 1(TBP-1)-interacting protein (TBPIP), putative	702	1156	1460	809	774	114	105.3	82.8	81.7	-0.105683	-0.4	-0.8	109.0	82.3
TcCLB.511673.9	hypothetical protein, conserved	464	402	445	271	242	60.0	48.6	42.0	38.7	-0.0261644	-0.4	-0.8	53.4	40.3
TcCLB.509911.20	hypothetical protein	462	926	1158	623	610	138.8	126.9	96.9	97.9	-0.12543	-0.4	-0.7	131.9	97.4
TcCLB.507623.101	surface protease GP63 (pseudogene), putative	672	155	203	101	106	16	15.3	10.8	11.7	-0.0208487	-0.4	-0.7	15.6	11.2
TcCLB.507787.130	hypothetical protein, conserved	2679	2589	3344	1815	1747	66.9	63.2	48.7	48.3	-0.065267	-0.4	-0.7	64.8	48.5
TcCLB.507081.110	metallo-peptidase, Clan MG, Family M24, putative	1791	5324	7561	4015	3667	205.8	213.7	161	151.7	-0.146564	-0.4	-0.7	210.4	156.5
TcCLB.506999.60	hypothetical protein, conserved	3906	2423	3269	1722	1644	42.9	42.4	31.7	31.2	-0.0640044	-0.4	-0.7	42.6	31.4
TcCLB.506561.10	helicase-like protein, putative	2514	943	1165	693	576	26	23.5	19.8	17	-0.108284	-0.4	-0.8	24.5	18.4
TcCLB.510265.20	serine peptidase, Clan SJ, family S16, putative	1197	1921	2421	1304	1278	111.1	102.4	78.3	79.1	-0.0771332	-0.4	-0.7	106.1	78.7
TcCLB.511299.10	Triglyceride lipase, putative (fragment)	768	455	554	315	281	41	36.5	29.5	27.1	-0.0266862	-0.4	-0.7	38.4	28.3
TcCLB.511003.10	phospholipid-translocating ATPase, putative	1602	1509	2047	1033	1064	65.2	64.7	46.3	49.2	-0.133207	-0.4	-0.7	64.9	47.8
TcCLB.509429.280	hypothetical protein	1659	1979	2647	1389	1367	82.6	80.8	60.1	61.1	-0.116229	-0.4	-0.7	81.5	60.6
TcCLB.508577.100	pumilio/PUF RNA binding protein 5, putative	1257	2733	3515	1946	1737	150.5	141.6	111.2	102.4	-0.0861203	-0.4	-0.7	145.4	106.9
TcCLB.508999.40	hypothetical protein, conserved	765	1243	1622	876	823	112.5	107.4	82.3	79.7	-0.0843455	-0.4	-0.7	109.5	81.0
TcCLB.511245.140	fatty acid elongase, putative	840	2959	4088	2192	1906	243.9	246.4	187.5	168.2	-0.0981233	-0.4	-0.7	245.3	178.0
TcCLB.510087.110	MYND finger, putative	1497	1510	1883	973	995	69.8	63.7	46.7	49.3	-0.0908667	-0.4	-0.7	66.3	48.0
TcCLB.511287.70	hypothetical protein, conserved	390	771	873	483	478	136.9	113.3	89	90.8	-0.125061	-0.4	-0.7	123.3	89.9
TcCLB.507969.40	hypothetical protein, conserved	897	777	936	549	492	60.0	52.8	44.0	40.6	-0.100403	-0.4	-0.8	55.8	42.3
TcCLB.508641.240	hypothetical protein, conserved	798	796	970	532	517	69.1	61.5	47.9	48	-0.107651	-0.4	-0.7	64.7	48.0
TcCLB.508547.130	NUDIX family hydrolase, putative	1512	1114	1343	764	672	51	45	36.3	32.9	-0.0766035	-0.4	-0.7	47.5	34.6
TcCLB.507053.160	PX domain containing protein, putative	1470	3300	4367	2353	2203	155.4	150.4	115	111.1	-0.151458	-0.4	-0.7	152.5	113.1
TcCLB.510187.70	tyrosine aminotransferase, putative	1239	4113	5632	2828	2842	229.8	230.1	164	170	-0.0806206	-0.4	-0.7	230.0	166.9
TcCLB.510679.40	hypothetical protein	1368	14179	20065	10229	9810	717.6	742.6	537.2	531.5	-0.10838	-0.4	-0.7	732.0	534.4
TcCLB.511323.50	NADH-ubiquinone oxidoreductase, mitochondrial, putative	786	1744	2276	1240	1118	153.6	146.6	113.3	105.4	-0.101203	-0.4	-0.7	149.6	109.4
TcCLB.510187.20	tyrosine aminotransferase, putative	1254	4145	5789	3024	2775	228.8	233.7	173.2	164	-0.0824489	-0.4	-0.7	231.7	168.7
TcCLB.509159.10	ATP-dependent DNA DEAD/DEAH box helicase, putative (fragment)	2779	1692	2470	1205	1204	42.2	45	31.2	32.1	-0.0960649	-0.5	-0.7	43.8	31.6
TcCLB.506489.20	monoglyceride lipase, putative	939	7618	10361	5502	4949	561.7	558.7	420.9	390.6	-0.166111	-0.5	-0.7	559.9	406.0
TcCLB.509647.13	hypothetical protein, conserved (fragment)	3096	3962	5302	2755	2621	88.6	86.7	63.9	62.7	-0.113295	-0.5	-0.7	87.5	63.3
TcCLB.507991.80	High-temperature-induced dauer-formation protein, putative	2268	3031	3876	2094	1935	92.5	86.5	66.3	63.2	-0.0834924	-0.5	-0.7	89.1	64.8
TcCLB.509331.110	hypothetical protein, conserved	3558	2150	3046	1593	1410	41.8	43.3	32.2	29.4	-0.139506	-0.5	-0.7	42.7	30.8
TcCLB.511895.20	hypothetical protein	876	2048	2805	1403	1400	161.9	162.1	115.1	118.4	-0.126741	-0.5	-0.7	162.0	116.7
TcCLB.503597.10	homoserine kinase	1011	3649	4541	2526	2275	249.9	227.4	179.5	166.8	-0.128596	-0.5	-0.7	236.9	173.2
TcCLB.510417.30	mucin TcMUCII, putative	588	216	258	156	133	25.4	22.2	19.1	16.8	-0.0328865	-0.5	-0.8	23.6	17.9
TcCLB.511277.100	hypothetical protein, conserved	2187	916	1277	616	650	29	29.6	20.2	22	-0.0944965	-0.5	-0.7	29.3	21.1
TcCLB.509799.140	L-2-hydroxyglutarate dehydrogenase, mitochondrial, putative	1767	2906	3713	1968	1893	113.9	106.4	80	79.4	-0.149774	-0.5	-0.7	109.5	79.7
TcCLB.508999.260	calpain-like cysteine peptidase (pseudogene), putative	393	9055	12383	6201	6145	1595.2	1595.3	1133.5	1158.8	-0.161488	-0.5	-0.7	1595.3	1146.0
TcCLB.504797.70	DNA excision/repair protein SNF2, putative	2190	1172	1474	858	694	37.1	34.1	28.1	23.5	-0.152567	-0.5	-0.7	35.3	25.9
TcCLB.510087.80	hypothetical protein, conserved	831	1852	2286	1206	1201	154.3	139.3	104.3	107.1	-0.0926185	-0.5	-0.7	145.6	105.7
TcCLB.506319.60	hypothetical protein, conserved	747	1215	1631	811	842	112.6	110.5	78	83.5	-0.109889	-0.5	-0.7	111.4	80.7
TcCLB.504253.60	OsmC-like protein, putative	246	278	368	176	191	78.2	75.7	51.4	57.5	-0.0485681	-0.5	-0.7	76.8	54.4
TcCLB.511653.69	DNA repair protein, putative (fragment)	3447	2530	3346	1780	1599	50.8	49.1	37.1	34.4	-0.161432	-0.5	-0.7	49.9	35.8
TcCLB.503839.10	hypothetical protein, conserved	1554	2088	2697	1419	1373	93	87.9	65.6	65.5	-0.157289	-0.5	-0.7	90.0	65.5
TcCLB.510943.50	delta-1-pyrroline-5-carboxylate dehydrogenase, putative	1686	6125	7773	4196	3799	251.5	233.4	178.8	167	-0.135451	-0.5	-0.7	241.1	173.0
TcCLB.510799.70	hypothetical protein, conserved	2139	1381	1880	932	941	44.7	44.5	31.3	32.6	-0.143025	-0.5	-0.7	44.6	31.9
TcCLB.507949.250	hypothetical protein, conserved	1068	11786	15453	7979	7757	764	732.6	536.7	538.3	-0.153473	-0.5	-0.7	745.9	537.5
TcCLB.509863.10	UDP-Gal or UDP-GlcNAc-dependent glycosyltransferase, putative	1134	180	224	109	120	11	10	6.9	7.8	-0.106677	-0.5	-0.7	10.4	7.4
TcCLB.507583.4	hypothetical protein, conserved (fragment)	720	982	1288	652	630	94.4	90.6	65.1	64.8	-0.138178	-0.5	-0.7	92.2	65.0
TcCLB.509601.140	hypothetical protein	543	20957	28162	14177	14033	2672	2625.9	1875.6	1915.3	-0.149332	-0.5	-0.7	2645.4	1895.2
TcCLB.506295.120	transporter, putative	1779	1280	1634	839	815	49.8	46.5	33.9	34	-0.110149	-0.5	-0.7	47.9	33.9
TcCLB.508799.260	Nodulin-like, putative	1746	1664	2116	1118	1042	66	61.4	46	44.2	-0.185033	-0.5	-0.7	63.3	45.1
TcCLB.507241.30	arginine kinase	1074	16816	22284	11395	10874	1084	1050.5	762.2	750.4	-0.164073	-0.5	-0.7	1064.7	756.4
TcCLB.510691.70	hypothetical protein, conserved	663	602	792	392	401	62.9	60.5	42.5	44.8	-0.124306	-0.5	-0.7	61.5	43.6
TcCLB.503973.250	mucin TcMUCII (pseudogene), putative	606	98	121	59	65	11.2	10.1	7	7.9	-0.0638927	-0.5	-0.7	10.6	7.5
TcCLB.508297.50	short chain dehydrogenase, putative	753	2207	3055	1502	1445	202.9	205.4	143.3	142.2	-0.175223	-0.5	-0.7	204.4	142.8
TcCLB.508153.1074	hypothetical protein, conserved	1569	1968	2620	1280	1297	86.8	84.5	58.6	61.3	-0.175772	-0.5	-0.7	85.5	59.9
TcCLB.508065.70	protein associated with differentiation 8, putative	1896	1432	1764	1020	784	52.3	47.1	38.6	30.6	-0.143345	-0.5	-0.7	49.3	34.7
TcCLB.506199.20	Amastin surface glycoprotein, putative	630	238	338	180	145	26.2	27.2	20.5	17.1	-0.0190899	-0.5	-0.7	26.7	18.8
TcCLB.503555.50	hypothetical protein, conserved	570	776	933	478	475	94.3	82.9	60.2	61.8	-0.143753	-0.5	-0.7	87.7	61.0
TcCLB.506873.4	ATP-dependent DNA DEAD/DEAH box helicase, putative (fragment)	929	463	599	321	281	34.5	32.6	24.8	22.4	-0.124936	-0.5	-0.7	33.4	23.6
TcCLB.506257.10	DNA/RNA non-specific endonuclease protein-like, putative	1383	680	880	429	438	34	32.2	22.3	23.5	-0.161327	-0.5	-0.7	33.0	22.9
TcCLB.509717.90	short chain 3-hydroxyacyl-CoA dehydrogenase, putative	963	3614	4524	2397	2118	259.8	237.9	178.8	163	-0.164068	-0.5	-0.7	247.1	171.0
TcCLB.506321.40	mucin TcMUCII, putative	936	218	268	148	125	16.1	14.5	11.4	9.9	-0.0656109	-0.5	-0.7	15.2	10.6
TcCLB.509105.70	thiol-dependent reductase 1, putative	1338	19713	25698	13280	11718	1020	972.4	713	649.1	-0.215168	-0.5	-0.7	992.5	681.5
TcCLB.508945.10	hypothetical protein, conserved	1101	392	488	247	233	24.6	22.4	16.1	15.7	-0.158339	-0.5	-0.7	23.4	15.9
TcCLB.510329.150	hypothetical protein, conserved	1326	3123	4260	2071	1941	163.1	162.7	112.2	108.5	-0.17145	-0.5	-0.7	162.8	110.4
TcCLB.508017.20	UDP-Gal or UDP-GlcNAc-dependent glycosyltransferase (pseudogene), putative	450	296	397	199	177	45.5	44.7	31.8	29.2	-0.140354	-0.6	-0.7	45.0	30.5
TcCLB.503413.4	Present in the outer mitochondrial membrane proteome 22 (fragment)	2994	1202	1454	726	702	27.8	24.6	17.4	17.4	-0.213891	-0.6	-0.7	25.9	17.4
TcCLB.508461.80	prostaglandin F2alpha synthase	1140	164239	224283	109927	97234	9974.3	9961	6927.3	6321.2	-0.216074	-0.6	-0.7	9966.6	6629.0
TcCLB.509105.4	Generative cell specific 1 protein, putative	1767	1215	1550	834	679	47.6	44.4	33.9	28.5	-0.237407	-0.6	-0.7	45.8	31.2
TcCLB.509799.50	emp24/gp25L/p24 family/GOLD, putative	687	2247	2808	1376	1346	226.4	206.9	143.9	145.2	-0.275168	-0.6	-0.7	215.2	144.5
TcCLB.510873.10	NAD(P)-dependent steroid dehydrogenase protein, putative (fragment)	675	4785	6112	3060	2826	490.8	458.5	325.7	310.3	-0.268222	-0.6	-0.7	472.1	318.1
TcCLB.509791.100	hypothetical protein, conserved	1515	3016	4226	1939	1909	137.8	141.2	91.9	93.4	-0.309998	-0.6	-0.7	139.8	92.7
TcCLB.511281.40	mevalonate-diphosphate decarboxylase, putative	1143	1762	2402	1143	1066	106.7	106.4	71.8	69.1	-0.2706	-0.6	-0.7	106.5	70.5
TcCLB.506975.40	amidohydrolase, putative	1191	1038	1402	677	609	60.3	59.6	40.8	37.9	-0.201908	-0.6	-0.7	59.9	39.4
TcCLB.510265.10	quinone oxidoreductase, putative	1005	2778	3420	1779	1491	191.4	172.3	127.2	109.9	-0.312471	-0.6	-0.7	180.4	118.7
TcCLB.506989.140	Elongation factor Ts, mitochondrial, putative	837	2549	3364	1618	1442	210.8	203.5	138.9	127.7	-0.313847	-0.6	-0.6	206.6	133.4
TcCLB.508917.49	peptidase t, putative	530	1309	1814	811	784	171	173.3	109.9	109.6	-0.270768	-0.6	-0.6	172.3	109.8
TcCLB.506177.100	actyltransferase-like, putative	504	1438	1861	868	798	197.5	187.0	123.7	117.3	-0.289639	-0.6	-0.6	191.4	120.6
TcCLB.507023.70	hypothetical protein, conserved	879	1143	1572	698	691	90	90.5	57	58.3	-0.185628	-0.6	-0.6	90.3	57.6
TcCLB.508919.10	peptidase T (pseudogene), putative	558	1188	1576	732	664	147.4	143	94.2	88.2	-0.281499	-0.7	-0.6	144.9	91.3
TcCLB.505071.80	hypothetical protein	1731	2351	3092	1471	1339	94	90.4	61	57.3	-0.319465	-0.7	-0.6	92.0	59.2
TcCLB.508017.30	amino acid transporter, putative (fragment)	594	25879	35607	16029	14778	3016.3	3035.0	1938.6	1843.8	-0.332961	-0.7	-0.6	3027.1	1891.9
TcCLB.506175.110	Nodulin-like, putative	1812	1589	2216	1052	848	60.7	61.9	41.7	34.7	-0.363287	-0.7	-0.6	61.4	38.3
TcCLB.509213.120	cytosolic nonspecific dipeptidase, putative	1425	22452	30772	13668	12458	1090.8	1093.3	689.1	647.9	-0.345535	-0.7	-0.6	1092.3	668.8
TcCLB.508699.120	dipeptidyl-peptidase, putative	2034	2204	3253	1415	1275	75.0	81.0	50.0	46.5	-0.345756	-0.7	-0.6	78.5	48.2
TcCLB.508303.10	alanine racemase 2, putative	1167	1982	2581	1159	1077	117.6	112.0	71.3	68.4	-0.345343	-0.7	-0.6	114.3	69.9
TcCLB.508741.60	mucin TcSMUGS, putative	405	199	226	129	78	34.0	28.3	22.9	14.3	-0.256394	-0.7	-0.6	30.7	18.6
TcCLB.509179.100	L-galactonolactone oxidase	1518	2023	2948	1243	1194	92.3	98.3	58.8	58.3	-0.370062	-0.7	-0.6	95.8	58.6
TcCLB.509003.60	hypothetical protein, conserved	411	2341	2981	1355	1213	394.3	367.2	236.8	218.7	-0.391133	-0.7	-0.6	378.7	227.9
TcCLB.508017.10	hypothetical protein, conserved	183	104	138	62	57	39.3	38.2	24.3	23.1	-0.0256861	-0.7	-0.6	38.7	23.7
TcCLB.511391.120	metallo-peptidase, clan MH, family M18, putative	1185	46611	63198	26828	25019	2723.2	2700.2	1626.4	1564.7	-0.377103	-0.7	-0.6	2709.9	1596.1
TcCLB.507233.110	mismatch repair protein MSH4, putative	2859	3647	5125	2216	1895	88.3	90.8	55.7	49.1	-0.443333	-0.8	-0.6	89.7	52.5
TcCLB.511671.80	Serine/threonine-protein kinase NEK20, putative	1104	1686	2033	932	841	105.7	93.2	60.6	56.5	-0.428235	-0.8	-0.6	98.5	58.6
TcCLB.503837.10	hypothetical protein, conserved	1815	2182	3109	1276	1163	83.2	86.7	50.5	47.5	-0.430702	-0.8	-0.6	85.3	49.0
TcCLB.506279.200	mucin TcMUCII, putative	636	334	453	204	152	36.4	36.1	23.0	17.7	-0.460839	-0.8	-0.6	36.2	20.4
TcCLB.511807.220	hypothetical protein	504	11625	15284	6411	5734	1596.9	1535.4	913.8	843.2	-0.514028	-0.8	-0.6	1561.4	879.0
TcCLB.509331.120	hypothetical protein, conserved	897	1192	1629	661	577	92.0	91.9	52.9	47.7	-0.535944	-0.9	-0.5	92.0	50.3
TcCLB.511245.180	guanin nucleotide-binding protein, putative	1023	1049	1421	506	546	71.0	70.3	35.5	39.6	-0.589281	-0.9	-0.5	70.6	37.5
TcCLB.510729.110	meiotic recombination protein DMC1, putative	1056	6113	8147	3197	2850	400.8	390.6	217.5	200.0	-0.624466	-0.9	-0.5	394.9	208.9
TcCLB.503411.30	hypothetical protein, conserved	624	347	460	187	148	38.5	37.3	21.5	17.6	-0.543823	-0.9	-0.5	37.8	19.6
TcCLB.507967.20	hypothetical protein, conserved	1122	1211	1669	613	532	74.7	75.3	39.2	35.1	-0.678741	-1.0	-0.5	75.1	37.2
TcCLB.508173.160	thioredoxin, putative	462	4513	5875	2052	2069	676.3	643.8	319.1	331.9	-0.680866	-1.0	-0.5	657.5	325.4
TcCLB.507657.20	metallo-peptidase, clan MH, family M18, putative	1191	218	295	102	94	12.7	12.5	6.2	5.8	-0.587346	-1.1	-0.5	12.6	6.0
TcCLB.507657.10	metallo-peptidase, clan MH, family M18, putative	1191	240	346	102	113	14.0	14.7	6.2	7.0	-0.607522	-1.1	-0.5	14.4	6.6
TcCLB.511003.160	hypothetical protein, conserved	3105	5781	8244	1831	1650	128.9	134.4	42.4	39.4	-1.33429	-1.7	-0.3	132.1	40.9

## Sheet: C - GO_enrichment
ID	Name	Bgd count	Result count	Result gene list	Pct of bgd	Fold enrichment	P-value	FDR	Category	DE
GO:0008777	acetylornithine deacetylase activity	4	4	TcCLB.507657.10,TcCLB.507657.20,TcCLB.508971.40,TcCLB.511391.120,	100	40.6	3.55E-07	2.88E-05	MF	Down-regulated
GO:0006526	arginine biosynthetic process	5	4	TcCLB.507657.10,TcCLB.507657.20,TcCLB.508971.40,TcCLB.511391.120,	80	32.5	1.74E-06	0.0008297145209	BP	Down-regulated
GO:0006094	gluconeogenesis	5	4	TcCLB.504105.140,TcCLB.506247.330,TcCLB.506619.10,TcCLB.508441.20,	80	14.8	4.08E-05	0.0008099373035	BP	Up-regulated
GO:0006525	arginine metabolic process	6	4	TcCLB.507657.10,TcCLB.507657.20,TcCLB.508971.40,TcCLB.511391.120,	66.7	27.1	5.12E-06	1.22E-03	BP	Down-regulated
GO:0019319	hexose biosynthetic process	6	4	TcCLB.504105.140,TcCLB.506247.330,TcCLB.506619.10,TcCLB.508441.20,	66.7	12.3	0.0	0.001963227084	BP	Up-regulated
GO:0046364	monosaccharide biosynthetic process	7	4	TcCLB.504105.140,TcCLB.506247.330,TcCLB.506619.10,TcCLB.508441.20,	57.1	10.5	0.0	3.29E-03	BP	Up-regulated
GO:0019213	deacetylase activity	9	5	TcCLB.507657.10,TcCLB.507657.20,TcCLB.508971.40,TcCLB.509395.120,TcCLB.511391.120,	55.6	22.6	9.91E-07	6.05E-05	MF	Down-regulated
GO:0016811	hydrolase activity, acting on carbon-nitrogen (but not peptide) bonds, in linear amides	12	6	TcCLB.506593.60,TcCLB.507657.10,TcCLB.507657.20,TcCLB.508971.40,TcCLB.509395.120,TcCLB.511391.120,	50	20.3	1.66E-07	2.03E-05	MF	Down-regulated
GO:0009084	glutamine family amino acid biosynthetic process	8	4	TcCLB.507657.10,TcCLB.507657.20,TcCLB.508971.40,TcCLB.511391.120,	50	20.3	2.30E-05	0.002739901892	BP	Down-regulated
GO:0022627	cytosolic small ribosomal subunit	21	10	TcCLB.504021.109,TcCLB.506297.330,TcCLB.506679.100,TcCLB.508319.70,TcCLB.508405.40,TcCLB.508543.30,TcCLB.509353.30,TcCLB.509695.180,TcCLB.511287.120,TcCLB.511291.90,	47.6	8.8	4.02E-08	5.77E-07	CC	Up-regulated
GO:0003735	structural constituent of ribosome	157	70	TcCLB.503395.40,TcCLB.504013.100,TcCLB.504013.11,TcCLB.504021.109,TcCLB.504069.30,TcCLB.504069.56,TcCLB.504105.60,TcCLB.504949.14,TcCLB.506241.170,TcCLB.506297.330,TcCLB.506559.470,TcCLB.506577.54,TcCLB.506593.30,TcCLB.506679.100,TcCLB.506679.250,TcCLB.506959.120,TcCLB.506977.49,TcCLB.507019.83,TcCLB.507251.20,TcCLB.507513.60,TcCLB.507513.70,TcCLB.507519.110,TcCLB.507681.150,TcCLB.507681.160,TcCL…	44.6	8.2	2.54E-48	7.70E-46	MF	Up-regulated
GO:0022626	cytosolic ribosome	41	18	TcCLB.504021.109,TcCLB.504949.14,TcCLB.506297.330,TcCLB.506577.54,TcCLB.506679.100,TcCLB.507773.34,TcCLB.508197.10,TcCLB.508319.70,TcCLB.508405.40,TcCLB.508461.500,TcCLB.508461.510,TcCLB.508543.30,TcCLB.509353.30,TcCLB.509695.180,TcCLB.509875.210,TcCLB.511277.160,TcCLB.511287.120,TcCLB.511291.90,	43.9	8.1	6.98E-13	2.76E-11	CC	Up-regulated
GO:0022625	cytosolic large ribosomal subunit	20	8	TcCLB.504949.14,TcCLB.506577.54,TcCLB.507773.34,TcCLB.508197.10,TcCLB.508461.500,TcCLB.508461.510,TcCLB.509875.210,TcCLB.511277.160,	40	7.4	4.91E-06	5.54E-05	CC	Up-regulated
GO:0005198	structural molecule activity	187	70	TcCLB.503395.40,TcCLB.504013.100,TcCLB.504013.11,TcCLB.504021.109,TcCLB.504069.30,TcCLB.504069.56,TcCLB.504105.60,TcCLB.504949.14,TcCLB.506241.170,TcCLB.506297.330,TcCLB.506559.470,TcCLB.506577.54,TcCLB.506593.30,TcCLB.506679.100,TcCLB.506679.250,TcCLB.506959.120,TcCLB.506977.49,TcCLB.507019.83,TcCLB.507251.20,TcCLB.507513.60,TcCLB.507513.70,TcCLB.507519.110,TcCLB.507681.150,TcCLB.507681.160,TcCL…	37.4	6.9	4.26E-42	6.45E-40	MF	Up-regulated
GO:0044445	cytosolic part	53	19	TcCLB.504021.109,TcCLB.504105.140,TcCLB.504949.14,TcCLB.506297.330,TcCLB.506577.54,TcCLB.506679.100,TcCLB.507773.34,TcCLB.508197.10,TcCLB.508319.70,TcCLB.508405.40,TcCLB.508461.500,TcCLB.508461.510,TcCLB.508543.30,TcCLB.509353.30,TcCLB.509695.180,TcCLB.509875.210,TcCLB.511277.160,TcCLB.511287.120,TcCLB.511291.90,	35.8	6.6	1.22E-11	2.76E-10	CC	Up-regulated
GO:0009064	glutamine family amino acid metabolic process	14	5	TcCLB.507657.10,TcCLB.507657.20,TcCLB.508971.40,TcCLB.510943.50,TcCLB.511391.120,	35.7	14.5	1.42E-05	2.27E-03	BP	Down-regulated
GO:0072525	pyridine-containing compound biosynthetic process	29	9	TcCLB.504105.140,TcCLB.506247.330,TcCLB.508153.340,TcCLB.509059.50,TcCLB.509647.180,TcCLB.510121.20,TcCLB.510187.100,TcCLB.510301.10,TcCLB.510301.20,	31	5.7	1.40E-05	0.0003074467346	BP	Up-regulated
GO:0006090	pyruvate metabolic process	26	8	TcCLB.504105.140,TcCLB.506247.330,TcCLB.506297.190,TcCLB.508153.340,TcCLB.510121.20,TcCLB.510187.100,TcCLB.510301.10,TcCLB.510301.20,	30.8	5.7	4.57E-05	8.53E-04	BP	Up-regulated
GO:0009135	purine nucleoside diphosphate metabolic process	23	7	TcCLB.504105.140,TcCLB.506247.330,TcCLB.508153.340,TcCLB.510121.20,TcCLB.510187.100,TcCLB.510301.10,TcCLB.510301.20,	30.4	5.6	0.0	0.002006570796	BP	Up-regulated
GO:0046939	nucleotide phosphorylation	23	7	TcCLB.504105.140,TcCLB.506247.330,TcCLB.508153.340,TcCLB.510121.20,TcCLB.510187.100,TcCLB.510301.10,TcCLB.510301.20,	30.4	5.6	0.0	0.002006570796	BP	Up-regulated
GO:0009185	ribonucleoside diphosphate metabolic process	23	7	TcCLB.504105.140,TcCLB.506247.330,TcCLB.508153.340,TcCLB.510121.20,TcCLB.510187.100,TcCLB.510301.10,TcCLB.510301.20,	30.4	5.6	0.0	0.002006570796	BP	Up-regulated
GO:0009132	nucleoside diphosphate metabolic process	23	7	TcCLB.504105.140,TcCLB.506247.330,TcCLB.508153.340,TcCLB.510121.20,TcCLB.510187.100,TcCLB.510301.10,TcCLB.510301.20,	30.4	5.6	0.0	2.01E-03	BP	Up-regulated
GO:0006757	ATP generation from ADP	23	7	TcCLB.504105.140,TcCLB.506247.330,TcCLB.508153.340,TcCLB.510121.20,TcCLB.510187.100,TcCLB.510301.10,TcCLB.510301.20,	30.4	5.6	0.0	2.01E-03	BP	Up-regulated
GO:0006096	glycolytic process	23	7	TcCLB.504105.140,TcCLB.506247.330,TcCLB.508153.340,TcCLB.510121.20,TcCLB.510187.100,TcCLB.510301.10,TcCLB.510301.20,	30.4	5.6	0.0	0.002006570796	BP	Up-regulated
GO:0009179	purine ribonucleoside diphosphate metabolic process	23	7	TcCLB.504105.140,TcCLB.506247.330,TcCLB.508153.340,TcCLB.510121.20,TcCLB.510187.100,TcCLB.510301.10,TcCLB.510301.20,	30.4	5.6	0.0	0.002006570796	BP	Up-regulated
GO:0006165	nucleoside diphosphate phosphorylation	23	7	TcCLB.504105.140,TcCLB.506247.330,TcCLB.508153.340,TcCLB.510121.20,TcCLB.510187.100,TcCLB.510301.10,TcCLB.510301.20,	30.4	5.6	0.0	0.002006570796	BP	Up-regulated
GO:0046031	ADP metabolic process	23	7	TcCLB.504105.140,TcCLB.506247.330,TcCLB.508153.340,TcCLB.510121.20,TcCLB.510187.100,TcCLB.510301.10,TcCLB.510301.20,	30.4	5.6	0.0	0.002006570796	BP	Up-regulated
GO:0042866	pyruvate biosynthetic process	24	7	TcCLB.504105.140,TcCLB.506247.330,TcCLB.508153.340,TcCLB.510121.20,TcCLB.510187.100,TcCLB.510301.10,TcCLB.510301.20,	29.2	5.4	0.0	2.64E-03	BP	Up-regulated
GO:0019363	pyridine nucleotide biosynthetic process	28	8	TcCLB.504105.140,TcCLB.506247.330,TcCLB.508153.340,TcCLB.509647.180,TcCLB.510121.20,TcCLB.510187.100,TcCLB.510301.10,TcCLB.510301.20,	28.6	5.3	8.26E-05	0.001453291231	BP	Up-regulated
GO:0019359	nicotinamide nucleotide biosynthetic process	28	8	TcCLB.504105.140,TcCLB.506247.330,TcCLB.508153.340,TcCLB.509647.180,TcCLB.510121.20,TcCLB.510187.100,TcCLB.510301.10,TcCLB.510301.20,	28.6	5.3	8.26E-05	1.45E-03	BP	Up-regulated
GO:0009166	nucleotide catabolic process	25	7	TcCLB.504105.140,TcCLB.506247.330,TcCLB.508153.340,TcCLB.510121.20,TcCLB.510187.100,TcCLB.510301.10,TcCLB.510301.20,	28	5.2	0.0	0.003294032781	BP	Up-regulated
GO:1901292	nucleoside phosphate catabolic process	25	7	TcCLB.504105.140,TcCLB.506247.330,TcCLB.508153.340,TcCLB.510121.20,TcCLB.510187.100,TcCLB.510301.10,TcCLB.510301.20,	28	5.2	0.0	3.29E-03	BP	Up-regulated
GO:0005840	ribosome	257	71	TcCLB.503395.40,TcCLB.504013.100,TcCLB.504013.11,TcCLB.504021.109,TcCLB.504069.30,TcCLB.504069.56,TcCLB.504105.60,TcCLB.504949.14,TcCLB.506241.170,TcCLB.506297.330,TcCLB.506559.470,TcCLB.506577.54,TcCLB.506593.30,TcCLB.506679.100,TcCLB.506679.250,TcCLB.506959.120,TcCLB.506977.49,TcCLB.507019.83,TcCLB.507251.20,TcCLB.507513.60,TcCLB.507513.70,TcCLB.507519.110,TcCLB.507681.150,TcCLB.507681.160,TcCL…	27.6	5.1	9.39E-33	1.48E-30	CC	Up-regulated
GO:0006412	translation	282	74	TcCLB.503395.40,TcCLB.504013.100,TcCLB.504013.11,TcCLB.504021.109,TcCLB.504069.30,TcCLB.504069.56,TcCLB.504093.4,TcCLB.504105.60,TcCLB.504949.14,TcCLB.506241.170,TcCLB.506297.330,TcCLB.506559.470,TcCLB.506577.54,TcCLB.506583.60,TcCLB.506593.30,TcCLB.506679.100,TcCLB.506679.250,TcCLB.506959.120,TcCLB.506977.49,TcCLB.507019.83,TcCLB.507063.20,TcCLB.507251.20,TcCLB.507513.60,TcCLB.507513.70,TcCLB.50…	26.2	4.8	1.56E-32	4.81E-30	BP	Up-regulated
GO:0043043	peptide biosynthetic process	284	74	TcCLB.503395.40,TcCLB.504013.100,TcCLB.504013.11,TcCLB.504021.109,TcCLB.504069.30,TcCLB.504069.56,TcCLB.504093.4,TcCLB.504105.60,TcCLB.504949.14,TcCLB.506241.170,TcCLB.506297.330,TcCLB.506559.470,TcCLB.506577.54,TcCLB.506583.60,TcCLB.506593.30,TcCLB.506679.100,TcCLB.506679.250,TcCLB.506959.120,TcCLB.506977.49,TcCLB.507019.83,TcCLB.507063.20,TcCLB.507251.20,TcCLB.507513.60,TcCLB.507513.70,TcCLB.50…	26.1	4.8	2.61E-32	5.37E-30	BP	Up-regulated
GO:0043604	amide biosynthetic process	295	75	TcCLB.503395.40,TcCLB.503625.10,TcCLB.504013.100,TcCLB.504013.11,TcCLB.504021.109,TcCLB.504069.30,TcCLB.504069.56,TcCLB.504093.4,TcCLB.504105.60,TcCLB.504949.14,TcCLB.506241.170,TcCLB.506297.330,TcCLB.506559.470,TcCLB.506577.54,TcCLB.506583.60,TcCLB.506593.30,TcCLB.506679.100,TcCLB.506679.250,TcCLB.506959.120,TcCLB.506977.49,TcCLB.507019.83,TcCLB.507063.20,TcCLB.507251.20,TcCLB.507513.60,TcCLB.50…	25.4	4.7	5.62E-32	8.66E-30	BP	Up-regulated
GO:0006518	peptide metabolic process	292	74	TcCLB.503395.40,TcCLB.504013.100,TcCLB.504013.11,TcCLB.504021.109,TcCLB.504069.30,TcCLB.504069.56,TcCLB.504093.4,TcCLB.504105.60,TcCLB.504949.14,TcCLB.506241.170,TcCLB.506297.330,TcCLB.506559.470,TcCLB.506577.54,TcCLB.506583.60,TcCLB.506593.30,TcCLB.506679.100,TcCLB.506679.250,TcCLB.506959.120,TcCLB.506977.49,TcCLB.507019.83,TcCLB.507063.20,TcCLB.507251.20,TcCLB.507513.60,TcCLB.507513.70,TcCLB.50…	25.3	4.7	1.95E-31	2.40E-29	BP	Up-regulated
GO:0043603	cellular amide metabolic process	307	75	TcCLB.503395.40,TcCLB.503625.10,TcCLB.504013.100,TcCLB.504013.11,TcCLB.504021.109,TcCLB.504069.30,TcCLB.504069.56,TcCLB.504093.4,TcCLB.504105.60,TcCLB.504949.14,TcCLB.506241.170,TcCLB.506297.330,TcCLB.506559.470,TcCLB.506577.54,TcCLB.506583.60,TcCLB.506593.30,TcCLB.506679.100,TcCLB.506679.250,TcCLB.506959.120,TcCLB.506977.49,TcCLB.507019.83,TcCLB.507063.20,TcCLB.507251.20,TcCLB.507513.60,TcCLB.50…	24.4	4.5	1.01E-30	1.04E-28	BP	Up-regulated
GO:0072524	pyridine-containing compound metabolic process	37	9	TcCLB.504105.140,TcCLB.506247.330,TcCLB.508153.340,TcCLB.509059.50,TcCLB.509647.180,TcCLB.510121.20,TcCLB.510187.100,TcCLB.510301.10,TcCLB.510301.20,	24.3	4.5	0.0	1.96E-03	BP	Up-regulated
GO:1990904	ribonucleoprotein complex	323	78	TcCLB.503395.40,TcCLB.504001.20,TcCLB.504013.100,TcCLB.504013.11,TcCLB.504021.109,TcCLB.504069.30,TcCLB.504069.56,TcCLB.504105.60,TcCLB.504949.14,TcCLB.506241.170,TcCLB.506297.330,TcCLB.506559.470,TcCLB.506577.54,TcCLB.506593.30,TcCLB.506679.100,TcCLB.506679.250,TcCLB.506959.120,TcCLB.506959.30,TcCLB.506977.49,TcCLB.507019.83,TcCLB.507251.20,TcCLB.507513.60,TcCLB.507513.70,TcCLB.507519.110,TcCLB.…	24.1	4.5	1.28E-31	1.01E-29	CC	Up-regulated
GO:0016810	hydrolase activity, acting on carbon-nitrogen (but not peptide) bonds	25	6	TcCLB.506593.60,TcCLB.507657.10,TcCLB.507657.20,TcCLB.508971.40,TcCLB.509395.120,TcCLB.511391.120,	24	9.8	2.44E-05	0.000993626585	MF	Down-regulated
GO:0009201	ribonucleoside triphosphate biosynthetic process	35	8	TcCLB.504105.140,TcCLB.506247.330,TcCLB.506479.120,TcCLB.508153.340,TcCLB.510121.20,TcCLB.510187.100,TcCLB.510301.10,TcCLB.510301.20,	22.9	4.2	0.0	0.004924805612	BP	Up-regulated
GO:0009142	nucleoside triphosphate biosynthetic process	35	8	TcCLB.504105.140,TcCLB.506247.330,TcCLB.506479.120,TcCLB.508153.340,TcCLB.510121.20,TcCLB.510187.100,TcCLB.510301.10,TcCLB.510301.20,	22.9	4.2	0.0	0.004924805612	BP	Up-regulated
GO:0006091	generation of precursor metabolites and energy	62	13	TcCLB.504105.140,TcCLB.506247.330,TcCLB.506301.50,TcCLB.506583.60,TcCLB.508153.340,TcCLB.508355.40,TcCLB.508959.4,TcCLB.510121.20,TcCLB.510187.100,TcCLB.510301.10,TcCLB.510301.20,TcCLB.510437.40,TcCLB.511293.69,	21	3.9	2.08E-05	0.0004417855976	BP	Up-regulated
GO:1901566	organonitrogen compound biosynthetic process	455	95	TcCLB.503395.40,TcCLB.503625.10,TcCLB.503679.10,TcCLB.503773.30,TcCLB.503781.20,TcCLB.504013.100,TcCLB.504013.11,TcCLB.504021.109,TcCLB.504069.30,TcCLB.504069.56,TcCLB.504093.4,TcCLB.504105.140,TcCLB.504105.60,TcCLB.504949.14,TcCLB.506177.40,TcCLB.506241.170,TcCLB.506247.330,TcCLB.506297.330,TcCLB.506479.120,TcCLB.506559.470,TcCLB.506577.54,TcCLB.506583.60,TcCLB.506593.30,TcCLB.506679.100,TcCLB.5…	20.9	3.9	2.76E-33	1.70E-30	BP	Up-regulated
GO:0044271	cellular nitrogen compound biosynthetic process	457	90	TcCLB.503395.40,TcCLB.503625.10,TcCLB.503773.30,TcCLB.504013.100,TcCLB.504013.11,TcCLB.504021.109,TcCLB.504069.30,TcCLB.504069.56,TcCLB.504093.4,TcCLB.504105.140,TcCLB.504105.60,TcCLB.504949.14,TcCLB.506241.170,TcCLB.506247.330,TcCLB.506297.330,TcCLB.506321.310,TcCLB.506479.120,TcCLB.506559.470,TcCLB.506577.54,TcCLB.506583.60,TcCLB.506593.30,TcCLB.506679.100,TcCLB.506679.250,TcCLB.506959.120,TcCL…	19.7	3.6	2.32E-29	2.04E-27	BP	Up-regulated
GO:0009108	coenzyme biosynthetic process	51	10	TcCLB.503773.30,TcCLB.504105.140,TcCLB.506247.330,TcCLB.508153.340,TcCLB.509059.50,TcCLB.509647.180,TcCLB.510121.20,TcCLB.510187.100,TcCLB.510301.10,TcCLB.510301.20,	19.6	3.6	0.0	0.004068150645	BP	Up-regulated
GO:0005829	cytosol	144	28	TcCLB.504021.109,TcCLB.504105.140,TcCLB.504949.14,TcCLB.506247.330,TcCLB.506297.330,TcCLB.506479.120,TcCLB.506559.59,TcCLB.506577.54,TcCLB.506679.100,TcCLB.507773.34,TcCLB.508197.10,TcCLB.508319.70,TcCLB.508349.39,TcCLB.508405.40,TcCLB.508461.500,TcCLB.508461.510,TcCLB.508543.30,TcCLB.508741.170,TcCLB.509353.30,TcCLB.509695.180,TcCLB.509875.210,TcCLB.510437.40,TcCLB.510819.119,TcCLB.511019.90,TcC…	19.4	3.6	2.14E-09	3.75E-08	CC	Up-regulated
GO:0017144	drug metabolic process	88	17	TcCLB.503679.10,TcCLB.503773.30,TcCLB.504105.140,TcCLB.506247.330,TcCLB.506301.50,TcCLB.506583.60,TcCLB.508153.340,TcCLB.509059.50,TcCLB.509997.30,TcCLB.510121.20,TcCLB.510187.100,TcCLB.510301.10,TcCLB.510301.20,TcCLB.510437.40,TcCLB.510945.70,TcCLB.511231.50,TcCLB.511293.69,	19.3	3.6	3.70E-06	8.44E-05	BP	Up-regulated
GO:0005975	carbohydrate metabolic process	75	14	TcCLB.504105.140,TcCLB.506247.330,TcCLB.506619.10,TcCLB.507017.40,TcCLB.507609.60,TcCLB.508153.340,TcCLB.508441.20,TcCLB.510121.20,TcCLB.510187.100,TcCLB.510301.10,TcCLB.510301.20,TcCLB.510437.40,TcCLB.511293.69,TcCLB.511717.90,	18.7	3.4	4.02E-05	0.0008099373035	BP	Up-regulated
GO:0003729	mRNA binding	143	26	TcCLB.401469.10,TcCLB.485683.10,TcCLB.503995.10,TcCLB.504021.109,TcCLB.504023.10,TcCLB.504209.10,TcCLB.506241.170,TcCLB.506679.10,TcCLB.506959.30,TcCLB.507305.40,TcCLB.507705.10,TcCLB.508079.10,TcCLB.508319.70,TcCLB.508349.39,TcCLB.508817.60,TcCLB.508895.50,TcCLB.509047.60,TcCLB.509211.30,TcCLB.509353.30,TcCLB.509399.190,TcCLB.509791.189,TcCLB.509999.120,TcCLB.510687.120,TcCLB.510729.210,TcCLB.51…	18.2	3.4	3.54E-08	2.14E-06	MF	Up-regulated
GO:0034645	cellular macromolecule biosynthetic process	436	79	TcCLB.503395.40,TcCLB.503781.20,TcCLB.504013.100,TcCLB.504013.11,TcCLB.504021.109,TcCLB.504069.30,TcCLB.504069.56,TcCLB.504093.4,TcCLB.504105.60,TcCLB.504949.14,TcCLB.506177.40,TcCLB.506241.170,TcCLB.506297.330,TcCLB.506559.470,TcCLB.506577.54,TcCLB.506583.60,TcCLB.506593.30,TcCLB.506679.100,TcCLB.506679.250,TcCLB.506959.120,TcCLB.506977.49,TcCLB.507019.83,TcCLB.507063.20,TcCLB.507251.20,TcCLB.50…	18.1	3.3	3.96E-23	2.22E-21	BP	Up-regulated
GO:0009059	macromolecule biosynthetic process	442	79	TcCLB.503395.40,TcCLB.503781.20,TcCLB.504013.100,TcCLB.504013.11,TcCLB.504021.109,TcCLB.504069.30,TcCLB.504069.56,TcCLB.504093.4,TcCLB.504105.60,TcCLB.504949.14,TcCLB.506177.40,TcCLB.506241.170,TcCLB.506297.330,TcCLB.506559.470,TcCLB.506577.54,TcCLB.506583.60,TcCLB.506593.30,TcCLB.506679.100,TcCLB.506679.250,TcCLB.506959.120,TcCLB.506977.49,TcCLB.507019.83,TcCLB.507063.20,TcCLB.507251.20,TcCLB.50…	17.9	3.3	9.90E-23	5.08E-21	BP	Up-regulated
GO:0016053	organic acid biosynthetic process	71	12	TcCLB.503625.10,TcCLB.503679.10,TcCLB.504105.140,TcCLB.506247.330,TcCLB.507793.20,TcCLB.508153.340,TcCLB.508503.10,TcCLB.510121.20,TcCLB.510187.100,TcCLB.510301.10,TcCLB.510301.20,TcCLB.510945.70,	16.9	3.1	0.0	0.004389236829	BP	Up-regulated
GO:0046394	carboxylic acid biosynthetic process	71	12	TcCLB.503625.10,TcCLB.503679.10,TcCLB.504105.140,TcCLB.506247.330,TcCLB.507793.20,TcCLB.508153.340,TcCLB.508503.10,TcCLB.510121.20,TcCLB.510187.100,TcCLB.510301.10,TcCLB.510301.20,TcCLB.510945.70,	16.9	3.1	0.0	4.39E-03	BP	Up-regulated
GO:1901576	organic substance biosynthetic process	658	103	TcCLB.503395.40,TcCLB.503625.10,TcCLB.503679.10,TcCLB.503773.30,TcCLB.503781.20,TcCLB.504013.100,TcCLB.504013.11,TcCLB.504021.109,TcCLB.504069.30,TcCLB.504069.56,TcCLB.504093.4,TcCLB.504105.140,TcCLB.504105.60,TcCLB.504949.14,TcCLB.506177.40,TcCLB.506241.170,TcCLB.506247.330,TcCLB.506297.330,TcCLB.506321.310,TcCLB.506479.120,TcCLB.506559.470,TcCLB.506577.54,TcCLB.506583.60,TcCLB.506593.30,TcCLB.5…	15.7	2.9	3.52E-25	2.71E-23	BP	Up-regulated
GO:0044249	cellular biosynthetic process	645	101	TcCLB.503395.40,TcCLB.503625.10,TcCLB.503679.10,TcCLB.503773.30,TcCLB.503781.20,TcCLB.504013.100,TcCLB.504013.11,TcCLB.504021.109,TcCLB.504069.30,TcCLB.504069.56,TcCLB.504093.4,TcCLB.504105.140,TcCLB.504105.60,TcCLB.504949.14,TcCLB.506177.40,TcCLB.506241.170,TcCLB.506247.330,TcCLB.506297.330,TcCLB.506321.310,TcCLB.506479.120,TcCLB.506559.470,TcCLB.506577.54,TcCLB.506583.60,TcCLB.506593.30,TcCLB.5…	15.7	2.9	1.17E-24	8.01E-23	BP	Up-regulated
GO:0044283	small molecule biosynthetic process	116	18	TcCLB.503625.10,TcCLB.503679.10,TcCLB.503773.30,TcCLB.504105.140,TcCLB.506247.330,TcCLB.506479.120,TcCLB.506619.10,TcCLB.507609.60,TcCLB.507793.20,TcCLB.508153.340,TcCLB.508441.20,TcCLB.508503.10,TcCLB.509059.50,TcCLB.510121.20,TcCLB.510187.100,TcCLB.510301.10,TcCLB.510301.20,TcCLB.510945.70,	15.5	2.9	4.53E-05	0.0008525815885	BP	Up-regulated
GO:0009058	biosynthetic process	681	104	TcCLB.503395.40,TcCLB.503625.10,TcCLB.503679.10,TcCLB.503773.30,TcCLB.503781.20,TcCLB.504013.100,TcCLB.504013.11,TcCLB.504021.109,TcCLB.504069.30,TcCLB.504069.56,TcCLB.504093.4,TcCLB.504105.140,TcCLB.504105.60,TcCLB.504949.14,TcCLB.506177.40,TcCLB.506241.170,TcCLB.506247.330,TcCLB.506297.330,TcCLB.506321.310,TcCLB.506479.120,TcCLB.506559.470,TcCLB.506577.54,TcCLB.506583.60,TcCLB.506593.30,TcCLB.5…	15.3	2.8	1.51E-24	9.27E-23	BP	Up-regulated
GO:0010467	gene expression	571	87	TcCLB.503395.40,TcCLB.504013.100,TcCLB.504013.11,TcCLB.504021.109,TcCLB.504069.30,TcCLB.504069.56,TcCLB.504093.4,TcCLB.504105.160,TcCLB.504105.60,TcCLB.504949.14,TcCLB.506241.170,TcCLB.506297.330,TcCLB.506559.470,TcCLB.506577.54,TcCLB.506583.60,TcCLB.506593.30,TcCLB.506679.100,TcCLB.506679.250,TcCLB.506959.120,TcCLB.506977.49,TcCLB.507019.83,TcCLB.507025.50,TcCLB.507063.20,TcCLB.507251.20,TcCLB.5…	15.2	2.8	3.36E-20	1.59E-18	BP	Up-regulated
GO:0020015	glycosome	132	19	TcCLB.503849.80,TcCLB.506275.40,TcCLB.506297.190,TcCLB.506619.10,TcCLB.506621.30,TcCLB.508153.340,TcCLB.508441.20,TcCLB.509683.30,TcCLB.509683.80,TcCLB.509997.30,TcCLB.510121.20,TcCLB.510187.100,TcCLB.510301.10,TcCLB.510301.20,TcCLB.510669.20,TcCLB.510729.230,TcCLB.511019.90,TcCLB.511293.69,TcCLB.511717.90,	14.4	2.7	8.07E-05	0.0008500281298	CC	Up-regulated
GO:0005777	peroxisome	135	19	TcCLB.503849.80,TcCLB.506275.40,TcCLB.506297.190,TcCLB.506619.10,TcCLB.506621.30,TcCLB.508153.340,TcCLB.508441.20,TcCLB.509683.30,TcCLB.509683.80,TcCLB.509997.30,TcCLB.510121.20,TcCLB.510187.100,TcCLB.510301.10,TcCLB.510301.20,TcCLB.510669.20,TcCLB.510729.230,TcCLB.511019.90,TcCLB.511293.69,TcCLB.511717.90,	14.1	2.6	0.0	0.001021362232	CC	Up-regulated
GO:0042579	microbody	135	19	TcCLB.503849.80,TcCLB.506275.40,TcCLB.506297.190,TcCLB.506619.10,TcCLB.506621.30,TcCLB.508153.340,TcCLB.508441.20,TcCLB.509683.30,TcCLB.509683.80,TcCLB.509997.30,TcCLB.510121.20,TcCLB.510187.100,TcCLB.510301.10,TcCLB.510301.20,TcCLB.510669.20,TcCLB.510729.230,TcCLB.511019.90,TcCLB.511293.69,TcCLB.511717.90,	14.1	2.6	0.0	0.001021362232	CC	Up-regulated
GO:0003723	RNA binding	423	58	TcCLB.401469.10,TcCLB.485683.10,TcCLB.503995.10,TcCLB.504021.109,TcCLB.504023.10,TcCLB.504093.4,TcCLB.504105.160,TcCLB.504105.60,TcCLB.504209.10,TcCLB.506241.170,TcCLB.506297.330,TcCLB.506583.60,TcCLB.506679.10,TcCLB.506679.100,TcCLB.506959.30,TcCLB.507025.50,TcCLB.507063.20,TcCLB.507305.40,TcCLB.507705.10,TcCLB.507775.10,TcCLB.507895.150,TcCLB.508079.10,TcCLB.508153.680,TcCLB.508175.146,TcCLB.50…	13.7	2.5	1.81E-11	1.83E-09	MF	Up-regulated
GO:0044267	cellular protein metabolic process	744	100	TcCLB.467287.10,TcCLB.503395.40,TcCLB.503781.20,TcCLB.503825.10,TcCLB.504013.100,TcCLB.504013.11,TcCLB.504021.109,TcCLB.504069.30,TcCLB.504069.56,TcCLB.504093.4,TcCLB.504105.60,TcCLB.504949.14,TcCLB.505037.60,TcCLB.506177.40,TcCLB.506241.170,TcCLB.506297.330,TcCLB.506303.60,TcCLB.506491.10,TcCLB.506559.470,TcCLB.506559.59,TcCLB.506577.54,TcCLB.506583.60,TcCLB.506593.30,TcCLB.506679.100,TcCLB.5066…	13.4	2.5	3.03E-19	1.33E-17	BP	Up-regulated
GO:0044391	ribosomal subunit	164	21	TcCLB.504021.109,TcCLB.504105.60,TcCLB.504949.14,TcCLB.506297.330,TcCLB.506577.54,TcCLB.506679.100,TcCLB.507773.34,TcCLB.508197.10,TcCLB.508319.70,TcCLB.508355.250,TcCLB.508355.260,TcCLB.508405.40,TcCLB.508461.500,TcCLB.508461.510,TcCLB.508543.30,TcCLB.509353.30,TcCLB.509695.180,TcCLB.509875.210,TcCLB.511277.160,TcCLB.511287.120,TcCLB.511291.90,	12.8	2.4	0.0	0.001680313948	CC	Up-regulated
GO:0034641	cellular nitrogen compound metabolic process	934	108	TcCLB.503395.40,TcCLB.503625.10,TcCLB.503773.30,TcCLB.504013.100,TcCLB.504013.11,TcCLB.504021.109,TcCLB.504069.30,TcCLB.504069.56,TcCLB.504093.4,TcCLB.504105.140,TcCLB.504105.160,TcCLB.504105.60,TcCLB.504949.14,TcCLB.506241.170,TcCLB.506247.330,TcCLB.506297.330,TcCLB.506321.310,TcCLB.506479.120,TcCLB.506559.470,TcCLB.506577.54,TcCLB.506583.60,TcCLB.506593.30,TcCLB.506679.100,TcCLB.506679.250,TcCL…	11.6	2.1	6.82E-16	2.80E-14	BP	Up-regulated
GO:0043232	intracellular non-membrane-bounded organelle	864	94	TcCLB.467287.10,TcCLB.503395.40,TcCLB.503849.80,TcCLB.504001.20,TcCLB.504013.100,TcCLB.504013.11,TcCLB.504021.109,TcCLB.504069.30,TcCLB.504069.56,TcCLB.504105.60,TcCLB.504827.21,TcCLB.504949.14,TcCLB.506241.170,TcCLB.506297.330,TcCLB.506559.470,TcCLB.506577.54,TcCLB.506593.30,TcCLB.506679.100,TcCLB.506679.250,TcCLB.506835.90,TcCLB.506959.120,TcCLB.506959.30,TcCLB.506977.49,TcCLB.507019.83,TcCLB.5…	10.9	2.0	4.46E-12	1.18E-10	CC	Up-regulated
GO:0043228	non-membrane-bounded organelle	864	94	TcCLB.467287.10,TcCLB.503395.40,TcCLB.503849.80,TcCLB.504001.20,TcCLB.504013.100,TcCLB.504013.11,TcCLB.504021.109,TcCLB.504069.30,TcCLB.504069.56,TcCLB.504105.60,TcCLB.504827.21,TcCLB.504949.14,TcCLB.506241.170,TcCLB.506297.330,TcCLB.506559.470,TcCLB.506577.54,TcCLB.506593.30,TcCLB.506679.100,TcCLB.506679.250,TcCLB.506835.90,TcCLB.506959.120,TcCLB.506959.30,TcCLB.506977.49,TcCLB.507019.83,TcCLB.5…	10.9	2.0	4.46E-12	1.18E-10	CC	Up-regulated
GO:0044260	cellular macromolecule metabolic process	947	102	TcCLB.467287.10,TcCLB.503395.40,TcCLB.503781.20,TcCLB.503825.10,TcCLB.504013.100,TcCLB.504013.11,TcCLB.504021.109,TcCLB.504069.30,TcCLB.504069.56,TcCLB.504093.4,TcCLB.504105.60,TcCLB.504949.14,TcCLB.505037.60,TcCLB.506177.40,TcCLB.506241.170,TcCLB.506297.330,TcCLB.506303.60,TcCLB.506491.10,TcCLB.506559.470,TcCLB.506559.59,TcCLB.506577.54,TcCLB.506583.60,TcCLB.506593.30,TcCLB.506679.100,TcCLB.5066…	10.8	2.0	7.05E-13	2.41E-11	BP	Up-regulated
GO:0019538	protein metabolic process	976	102	TcCLB.467287.10,TcCLB.503395.40,TcCLB.503781.20,TcCLB.503825.10,TcCLB.504013.100,TcCLB.504013.11,TcCLB.504021.109,TcCLB.504069.30,TcCLB.504069.56,TcCLB.504093.4,TcCLB.504105.60,TcCLB.504233.10,TcCLB.504949.14,TcCLB.505037.60,TcCLB.506177.40,TcCLB.506241.170,TcCLB.506297.330,TcCLB.506303.60,TcCLB.506491.10,TcCLB.506559.470,TcCLB.506559.59,TcCLB.506577.54,TcCLB.506583.60,TcCLB.506593.30,TcCLB.50667…	10.5	1.9	4.85E-12	1.42E-10	BP	Up-regulated
GO:1901564	organonitrogen compound metabolic process	1170	122	TcCLB.467287.10,TcCLB.503395.40,TcCLB.503625.10,TcCLB.503679.10,TcCLB.503773.30,TcCLB.503781.20,TcCLB.503825.10,TcCLB.504013.100,TcCLB.504013.11,TcCLB.504021.109,TcCLB.504069.30,TcCLB.504069.56,TcCLB.504093.4,TcCLB.504105.140,TcCLB.504105.60,TcCLB.504233.10,TcCLB.504949.14,TcCLB.505037.60,TcCLB.506177.40,TcCLB.506241.170,TcCLB.506247.330,TcCLB.506297.330,TcCLB.506303.60,TcCLB.506479.120,TcCLB.506…	10.4	1.9	1.38E-14	5.00E-13	BP	Up-regulated
GO:0044281	small molecule metabolic process	330	33	TcCLB.503625.10,TcCLB.503679.10,TcCLB.503773.30,TcCLB.504105.140,TcCLB.505183.30,TcCLB.506247.330,TcCLB.506297.190,TcCLB.506301.50,TcCLB.506321.310,TcCLB.506479.120,TcCLB.506583.60,TcCLB.506619.10,TcCLB.507017.40,TcCLB.507609.60,TcCLB.507793.20,TcCLB.507951.150,TcCLB.508153.340,TcCLB.508441.20,TcCLB.508503.10,TcCLB.508741.170,TcCLB.509059.50,TcCLB.509647.180,TcCLB.509683.80,TcCLB.510121.20,TcCLB.…	10	1.8	0.0	0.004847306734	BP	Up-regulated
GO:0032991	protein-containing complex	919	89	TcCLB.503395.40,TcCLB.503539.30,TcCLB.504001.20,TcCLB.504013.100,TcCLB.504013.11,TcCLB.504021.109,TcCLB.504069.30,TcCLB.504069.56,TcCLB.504105.140,TcCLB.504105.60,TcCLB.504949.14,TcCLB.506241.170,TcCLB.506297.330,TcCLB.506559.470,TcCLB.506577.54,TcCLB.506593.30,TcCLB.506679.100,TcCLB.506679.250,TcCLB.506835.90,TcCLB.506959.120,TcCLB.506959.30,TcCLB.506977.49,TcCLB.507019.83,TcCLB.507063.20,TcCLB.…	9.7	1.8	9.80E-09	1.55E-07	CC	Up-regulated
GO:0044237	cellular metabolic process	1619	154	TcCLB.467287.10,TcCLB.503395.40,TcCLB.503625.10,TcCLB.503679.10,TcCLB.503773.30,TcCLB.503781.20,TcCLB.503825.10,TcCLB.504013.100,TcCLB.504013.11,TcCLB.504021.109,TcCLB.504069.30,TcCLB.504069.56,TcCLB.504093.4,TcCLB.504105.140,TcCLB.504105.160,TcCLB.504105.60,TcCLB.504949.14,TcCLB.505037.60,TcCLB.505183.30,TcCLB.506177.40,TcCLB.506241.170,TcCLB.506247.330,TcCLB.506297.190,TcCLB.506297.330,TcCLB.50…	9.5	1.8	2.39E-15	9.20E-14	BP	Up-regulated
GO:0003676	nucleic acid binding	723	69	TcCLB.401469.10,TcCLB.467287.10,TcCLB.485683.10,TcCLB.503995.10,TcCLB.504001.20,TcCLB.504021.109,TcCLB.504023.10,TcCLB.504093.4,TcCLB.504105.160,TcCLB.504105.60,TcCLB.504209.10,TcCLB.506241.170,TcCLB.506247.420,TcCLB.506297.330,TcCLB.506583.60,TcCLB.506679.10,TcCLB.506679.100,TcCLB.506959.30,TcCLB.507025.50,TcCLB.507063.20,TcCLB.507305.40,TcCLB.507623.140,TcCLB.507705.10,TcCLB.507775.10,TcCLB.507…	9.5	1.8	1.23E-06	6.19E-05	MF	Up-regulated
GO:0006807	nitrogen compound metabolic process	1666	140	TcCLB.467287.10,TcCLB.503395.40,TcCLB.503625.10,TcCLB.503679.10,TcCLB.503773.30,TcCLB.503781.20,TcCLB.503825.10,TcCLB.504013.100,TcCLB.504013.11,TcCLB.504021.109,TcCLB.504069.30,TcCLB.504069.56,TcCLB.504093.4,TcCLB.504105.140,TcCLB.504105.160,TcCLB.504105.60,TcCLB.504233.10,TcCLB.504949.14,TcCLB.505037.60,TcCLB.506177.40,TcCLB.506241.170,TcCLB.506247.330,TcCLB.506297.330,TcCLB.506303.60,TcCLB.506…	8.4	1.6	2.00E-09	5.13E-08	BP	Up-regulated
GO:0009987	cellular process	2216	182	TcCLB.401469.10,TcCLB.467287.10,TcCLB.503395.40,TcCLB.503539.30,TcCLB.503625.10,TcCLB.503679.10,TcCLB.503773.30,TcCLB.503781.20,TcCLB.503825.10,TcCLB.504001.20,TcCLB.504013.100,TcCLB.504013.11,TcCLB.504021.109,TcCLB.504069.30,TcCLB.504069.56,TcCLB.504093.4,TcCLB.504105.140,TcCLB.504105.160,TcCLB.504105.60,TcCLB.504949.14,TcCLB.505037.60,TcCLB.505183.30,TcCLB.506177.40,TcCLB.506201.170,TcCLB.50624…	8.2	1.5	3.45E-12	1.06E-10	BP	Up-regulated
GO:0071704	organic substance metabolic process	1866	153	TcCLB.467287.10,TcCLB.503395.40,TcCLB.503625.10,TcCLB.503679.10,TcCLB.503773.30,TcCLB.503781.20,TcCLB.503825.10,TcCLB.504013.100,TcCLB.504013.11,TcCLB.504021.109,TcCLB.504069.30,TcCLB.504069.56,TcCLB.504093.4,TcCLB.504105.140,TcCLB.504105.160,TcCLB.504105.60,TcCLB.504233.10,TcCLB.504949.14,TcCLB.505037.60,TcCLB.505183.30,TcCLB.506177.40,TcCLB.506241.170,TcCLB.506247.330,TcCLB.506297.190,TcCLB.506…	8.2	1.5	1.22E-09	3.42E-08	BP	Up-regulated
GO:0044238	primary metabolic process	1808	146	TcCLB.467287.10,TcCLB.503395.40,TcCLB.503625.10,TcCLB.503679.10,TcCLB.503781.20,TcCLB.503825.10,TcCLB.504013.100,TcCLB.504013.11,TcCLB.504021.109,TcCLB.504069.30,TcCLB.504069.56,TcCLB.504093.4,TcCLB.504105.140,TcCLB.504105.160,TcCLB.504105.60,TcCLB.504233.10,TcCLB.504949.14,TcCLB.505037.60,TcCLB.506177.40,TcCLB.506241.170,TcCLB.506247.330,TcCLB.506297.330,TcCLB.506303.60,TcCLB.506321.310,TcCLB.50…	8.1	1.5	1.26E-08	3.11E-07	BP	Up-regulated
GO:0043170	macromolecule metabolic process	1465	118	TcCLB.467287.10,TcCLB.503395.40,TcCLB.503781.20,TcCLB.503825.10,TcCLB.504013.100,TcCLB.504013.11,TcCLB.504021.109,TcCLB.504069.30,TcCLB.504069.56,TcCLB.504093.4,TcCLB.504105.160,TcCLB.504105.60,TcCLB.504233.10,TcCLB.504949.14,TcCLB.505037.60,TcCLB.506177.40,TcCLB.506241.170,TcCLB.506297.330,TcCLB.506303.60,TcCLB.506491.10,TcCLB.506559.470,TcCLB.506559.59,TcCLB.506577.54,TcCLB.506583.60,TcCLB.5065…	8.1	1.5	9.38E-07	2.22E-05	BP	Up-regulated
GO:0044444	cytoplasmic part	2143	172	TcCLB.440363.19,TcCLB.467287.10,TcCLB.503395.40,TcCLB.503541.10,TcCLB.503617.20,TcCLB.503679.10,TcCLB.503781.20,TcCLB.503849.80,TcCLB.503879.60,TcCLB.503995.10,TcCLB.504001.20,TcCLB.504013.100,TcCLB.504013.11,TcCLB.504021.109,TcCLB.504069.30,TcCLB.504069.56,TcCLB.504105.140,TcCLB.504105.60,TcCLB.504109.174,TcCLB.504231.10,TcCLB.504949.14,TcCLB.505183.30,TcCLB.505999.130,TcCLB.506201.170,TcCLB.506…	8	1.5	2.29E-10	4.52E-09	CC	Up-regulated
GO:0008152	metabolic process	2055	164	TcCLB.467287.10,TcCLB.503395.40,TcCLB.503559.100,TcCLB.503625.10,TcCLB.503679.10,TcCLB.503773.30,TcCLB.503781.20,TcCLB.503825.10,TcCLB.503849.80,TcCLB.504013.100,TcCLB.504013.11,TcCLB.504021.109,TcCLB.504069.30,TcCLB.504069.56,TcCLB.504093.4,TcCLB.504105.140,TcCLB.504105.160,TcCLB.504105.60,TcCLB.504233.10,TcCLB.504949.14,TcCLB.505037.60,TcCLB.505183.30,TcCLB.506177.40,TcCLB.506241.170,TcCLB.5062…	8	1.5	1.56E-09	4.19E-08	BP	Up-regulated
GO:0005737	cytoplasm	3369	252	TcCLB.401469.10,TcCLB.440363.19,TcCLB.467287.10,TcCLB.472833.10,TcCLB.485683.10,TcCLB.503395.40,TcCLB.503541.10,TcCLB.503559.100,TcCLB.503617.20,TcCLB.503625.10,TcCLB.503679.10,TcCLB.503733.80,TcCLB.503781.20,TcCLB.503849.80,TcCLB.503879.60,TcCLB.503923.40,TcCLB.503939.84,TcCLB.503995.10,TcCLB.503999.100,TcCLB.504001.20,TcCLB.504013.100,TcCLB.504013.11,TcCLB.504021.10,TcCLB.504021.109,TcCLB.50402…	7.5	1.4	1.82E-14	9.61E-13	CC	Up-regulated
GO:0008150	biological process	3159	236	TcCLB.401469.10,TcCLB.450161.10,TcCLB.467287.10,TcCLB.485683.10,TcCLB.503395.40,TcCLB.503539.30,TcCLB.503559.100,TcCLB.503625.10,TcCLB.503679.10,TcCLB.503729.10,TcCLB.503773.30,TcCLB.503781.20,TcCLB.503825.10,TcCLB.503849.80,TcCLB.503879.60,TcCLB.503923.40,TcCLB.503999.100,TcCLB.504001.20,TcCLB.504013.100,TcCLB.504013.11,TcCLB.504021.10,TcCLB.504021.109,TcCLB.504023.10,TcCLB.504069.30,TcCLB.50406…	7.5	1.4	1.22E-12	3.95E-11	BP	Up-regulated
GO:0003674	molecular function	4164	273	TcCLB.401469.10,TcCLB.450161.10,TcCLB.467287.10,TcCLB.472833.10,TcCLB.485683.10,TcCLB.503395.40,TcCLB.503539.30,TcCLB.503559.100,TcCLB.503617.20,TcCLB.503625.10,TcCLB.503679.10,TcCLB.503729.10,TcCLB.503773.30,TcCLB.503781.20,TcCLB.503825.10,TcCLB.503849.80,TcCLB.503995.10,TcCLB.503999.100,TcCLB.504001.20,TcCLB.504013.100,TcCLB.504013.11,TcCLB.504021.10,TcCLB.504021.109,TcCLB.504023.10,TcCLB.50406…	6.6	1.2	3.36E-08	2.14E-06	MF	Up-regulated
GO:0044424	intracellular part	4229	271	TcCLB.401469.10,TcCLB.440363.19,TcCLB.467287.10,TcCLB.472833.10,TcCLB.485683.10,TcCLB.503395.40,TcCLB.503539.30,TcCLB.503541.10,TcCLB.503559.100,TcCLB.503617.20,TcCLB.503625.10,TcCLB.503679.10,TcCLB.503733.80,TcCLB.503781.20,TcCLB.503849.80,TcCLB.503879.60,TcCLB.503923.40,TcCLB.503939.84,TcCLB.503995.10,TcCLB.503999.100,TcCLB.504001.20,TcCLB.504013.100,TcCLB.504013.11,TcCLB.504021.10,TcCLB.504021…	6.4	1.2	9.07E-07	1.19E-05	CC	Up-regulated
GO:0005622	intracellular	4243	271	TcCLB.401469.10,TcCLB.440363.19,TcCLB.467287.10,TcCLB.472833.10,TcCLB.485683.10,TcCLB.503395.40,TcCLB.503539.30,TcCLB.503541.10,TcCLB.503559.100,TcCLB.503617.20,TcCLB.503625.10,TcCLB.503679.10,TcCLB.503733.80,TcCLB.503781.20,TcCLB.503849.80,TcCLB.503879.60,TcCLB.503923.40,TcCLB.503939.84,TcCLB.503995.10,TcCLB.503999.100,TcCLB.504001.20,TcCLB.504013.100,TcCLB.504013.11,TcCLB.504021.10,TcCLB.504021…	6.4	1.2	1.37E-06	1.66E-05	CC	Up-regulated
GO:0016787	hydrolase activity	895	44	TcCLB.416143.10,TcCLB.503823.40,TcCLB.506195.120,TcCLB.506257.10,TcCLB.506489.20,TcCLB.506561.10,TcCLB.506593.60,TcCLB.506873.4,TcCLB.506975.40,TcCLB.507081.110,TcCLB.507221.20,TcCLB.507241.39,TcCLB.507517.60,TcCLB.507623.101,TcCLB.507657.10,TcCLB.507657.20,TcCLB.507857.50,TcCLB.507857.60,TcCLB.508547.130,TcCLB.508645.30,TcCLB.508699.120,TcCLB.508827.50,TcCLB.508917.49,TcCLB.508965.14,TcCLB.50897…	4.9	2.0	2.99E-06	0.0001460879597	MF	Down-regulated
GO:0003824	catalytic activity	2021	82	TcCLB.416143.10,TcCLB.503597.10,TcCLB.503647.9,TcCLB.503823.104,TcCLB.503823.40,TcCLB.503849.60,TcCLB.506195.120,TcCLB.506195.300,TcCLB.506247.10,TcCLB.506257.10,TcCLB.506403.9,TcCLB.506435.270,TcCLB.506489.20,TcCLB.506561.10,TcCLB.506593.60,TcCLB.506873.4,TcCLB.506975.40,TcCLB.506989.150,TcCLB.507049.60,TcCLB.507081.110,TcCLB.507221.20,TcCLB.507241.30,TcCLB.507241.39,TcCLB.507517.60,TcCLB.507623…	4.1	1.7	7.41E-08	1.81E-05	MF	Down-regulated

## Sheet: D - Pathways
ID	Pathway source	Name	Bgd count	Result count	Result gene list	Pct of bgd	Fold enrichment	P-value	FDR	DE
GLUTORN-PWY__PK__MetaCyc	MetaCyc	L-ornithine biosynthesis I	4	4	TcCLB.507657.10,TcCLB.507657.20,TcCLB.508971.40,TcCLB.511391.120,	100	3.0E+01	1.1E-06	7.1E-04	Down-regulated
ASPASN-PWY__PK__MetaCyc	MetaCyc	superpathway of L-aspartate and L-asparagine biosynthesis	4	4	TcCLB.503625.10,TcCLB.503679.10,TcCLB.510823.80,TcCLB.510945.70,	100	2.2E+01	4.21E-06	8.6E-04	Up-regulated
ASPARAGINE-DEG1-PWY-1__PK__MetaCyc	MetaCyc	L-asparagine degradation III (mammalian)	3	3	TcCLB.503679.10,TcCLB.510823.80,TcCLB.510945.70,	100	2.2E+01	9.43E-05	9.6E-03	Up-regulated
PWY-2722__PK__MetaCyc	MetaCyc	trehalose degradation IV	2	2	TcCLB.510121.20,TcCLB.510187.100,	100	2.2E+01	2.1E-03	3.7E-02	Up-regulated
GLUTDEG-PWY__PK__MetaCyc	MetaCyc	L-glutamate degradation II	2	2	TcCLB.503679.10,TcCLB.510945.70,	100	2.2E+01	2.1E-03	3.7E-02	Up-regulated
PWY-6643__PK__MetaCyc	MetaCyc	coenzyme M biosynthesis II	2	2	TcCLB.503679.10,TcCLB.510945.70,	100	2.2E+01	2.1E-03	3.7E-02	Up-regulated
ASPARTATE-DEG1-PWY__PK__MetaCyc	MetaCyc	L-aspartate degradation I	2	2	TcCLB.503679.10,TcCLB.510945.70,	100	2.2E+01	2.1E-03	3.7E-02	Up-regulated
PWY-5345__PK__MetaCyc	MetaCyc	superpathway of L-methionine biosynthesis (by sulfhydrylation)	2	2	TcCLB.503679.10,TcCLB.510945.70,	100	2.2E+01	2.1E-03	3.7E-02	Up-regulated
PWY-6318__PK__MetaCyc	MetaCyc	L-phenylalanine degradation IV (mammalian, via side chain)	2	2	TcCLB.503679.10,TcCLB.510945.70,	100	2.2E+01	2.1E-03	3.7E-02	Up-regulated
PHESYN__PK__MetaCyc	MetaCyc	L-phenylalanine biosynthesis I	2	2	TcCLB.503679.10,TcCLB.510945.70,	100	2.2E+01	2.1E-03	3.7E-02	Up-regulated
PWY-8014__PK__MetaCyc	MetaCyc	L-phenylalanine degradation VI (Stickland reaction)	2	2	TcCLB.503679.10,TcCLB.510945.70,	100	2.2E+01	2.1E-03	3.7E-02	Up-regulated
PWY-6628__PK__MetaCyc	MetaCyc	superpathway of L-phenylalanine biosynthesis	2	2	TcCLB.503679.10,TcCLB.510945.70,	100	2.2E+01	2.1E-03	3.7E-02	Up-regulated
PWY66-373__PK__MetaCyc	MetaCyc	sucrose degradation V (sucrose &alpha;-glucosidase)	2	2	TcCLB.510301.10,TcCLB.510301.20,	100	2.2E+01	2.1E-03	3.7E-02	Up-regulated
PWY0-1182__PK__MetaCyc	MetaCyc	trehalose degradation II (cytosolic)	2	2	TcCLB.510121.20,TcCLB.510187.100,	100	2.2E+01	2.1E-03	3.7E-02	Up-regulated
TREDEGLOW-PWY__PK__MetaCyc	MetaCyc	trehalose degradation I (low osmolarity)	2	2	TcCLB.510121.20,TcCLB.510187.100,	100	2.2E+01	2.1E-03	3.7E-02	Up-regulated
ANAPHENOXI-PWY__PK__MetaCyc	MetaCyc	L-phenylalanine degradation II (anaerobic)	2	2	TcCLB.503679.10,TcCLB.510945.70,	100	2.2E+01	2.1E-03	3.7E-02	Up-regulated
PWY-6642__PK__MetaCyc	MetaCyc	(<i>R</i>)-cysteate degradation	2	2	TcCLB.503679.10,TcCLB.510945.70,	100	2.2E+01	2.1E-03	3.7E-02	Up-regulated
ASPARTATESYN-PWY__PK__MetaCyc	MetaCyc	L-aspartate biosynthesis	2	2	TcCLB.503679.10,TcCLB.510945.70,	100	2.2E+01	2.1E-03	3.7E-02	Up-regulated
PWY-5347__PK__MetaCyc	MetaCyc	superpathway of L-methionine biosynthesis (transsulfuration)	2	2	TcCLB.503679.10,TcCLB.510945.70,	100	2.2E+01	2.1E-03	3.7E-02	Up-regulated
MALATE-ASPARTATE-SHUTTLE-PWY__PK__MetaCyc	MetaCyc	L-aspartate degradation II	5	4	TcCLB.503679.10,TcCLB.510437.40,TcCLB.510945.70,TcCLB.511293.69,	80	1.7E+01	2.03E-05	3.1E-03	Up-regulated
ARGSYN-PWY__PK__MetaCyc	MetaCyc	L-arginine biosynthesis I (via L-ornithine)	6	4	TcCLB.507657.10,TcCLB.507657.20,TcCLB.508971.40,TcCLB.511391.120,	66.7	2.0E+01	1.6E-05	3.4E-03	Down-regulated
PWY-5154__PK__MetaCyc	MetaCyc	L-arginine biosynthesis III (via <i>N</i>-acetyl-L-citrulline)	6	4	TcCLB.507657.10,TcCLB.507657.20,TcCLB.508971.40,TcCLB.511391.120,	66.7	2.0E+01	1.6E-05	3.4E-03	Down-regulated
PWY-7115__PK__MetaCyc	MetaCyc	C4 photosynthetic carbon assimilation cycle, NAD-ME type	11	6	TcCLB.503679.10,TcCLB.505183.30,TcCLB.506297.190,TcCLB.510437.40,TcCLB.510945.70,TcCLB.511293.69,	54.5	1.2E+01	3.11E-06	8.6E-04	Up-regulated
PWY-7117__PK__MetaCyc	MetaCyc	C4 photosynthetic carbon assimilation cycle, PEPCK type	8	4	TcCLB.503679.10,TcCLB.506297.190,TcCLB.508441.20,TcCLB.510945.70,	50	1.1E+01	2.6E-04	1.6E-02	Up-regulated
P341-PWY__PK__MetaCyc	MetaCyc	glycolysis V (Pyrococcus)	6	3	TcCLB.504105.140,TcCLB.510301.10,TcCLB.510301.20,	50	1.1E+01	1.7E-03	3.7E-02	Up-regulated
PWY-1622__PK__MetaCyc	MetaCyc	formaldehyde assimilation I (serine pathway)	6	3	TcCLB.504105.140,TcCLB.510437.40,TcCLB.511293.69,	50	1.1E+01	1.7E-03	3.7E-02	Up-regulated
PWY-1861__PK__MetaCyc	MetaCyc	formaldehyde assimilation II (assimilatory RuMP Cycle)	7	3	TcCLB.508153.340,TcCLB.510301.10,TcCLB.510301.20,	42.9	9.3E+00	2.9E-03	4.6E-02	Up-regulated
PWY-6142__PK__MetaCyc	MetaCyc	gluconeogenesis II (<i>Methanobacterium thermoautotrophicum</i>)	7	3	TcCLB.504105.140,TcCLB.510301.10,TcCLB.510301.20,	42.9	9.3E+00	2.9E-03	4.6E-02	Up-regulated
PWY-7383__PK__MetaCyc	MetaCyc	anaerobic energy metabolism (invertebrates, cytosol)	10	4	TcCLB.503679.10,TcCLB.510437.40,TcCLB.510945.70,TcCLB.511293.69,	40	8.7E+00	7.1E-04	3.1E-02	Up-regulated
PWY-5913__PK__MetaCyc	MetaCyc	partial TCA cycle (obligate autotrophs)	11	4	TcCLB.503679.10,TcCLB.510437.40,TcCLB.510945.70,TcCLB.511293.69,	36.4	7.9E+00	1.1E-03	3.7E-02	Up-regulated
PWY-7385__PK__MetaCyc	MetaCyc	1,3-propanediol biosynthesis (engineered)	14	5	TcCLB.508153.340,TcCLB.510121.20,TcCLB.510187.100,TcCLB.510301.10,TcCLB.510301.20,	35.7	7.8E+00	2.7E-04	1.6E-02	Up-regulated
ec00710__PK__KEGG	KEGG	Carbon fixation in photosynthetic organisms	28	9	TcCLB.503679.10,TcCLB.506297.190,TcCLB.506619.10,TcCLB.508441.20,TcCLB.510301.10,TcCLB.510301.20,TcCLB.510437.40,TcCLB.510945.70,TcCLB.511293.69,	32.1	7.0E+00	2.13E-06	8.6E-04	Up-regulated
ec00250__PK__KEGG	KEGG	Alanine, aspartate and glutamate metabolism	16	5	TcCLB.503625.10,TcCLB.503679.10,TcCLB.509683.80,TcCLB.510823.80,TcCLB.510945.70,	31.3	6.8E+00	5.4E-04	2.6E-02	Up-regulated
PWY-7389__PK__MetaCyc	MetaCyc	superpathway of anaerobic energy metabolism (invertebrates)	16	5	TcCLB.503679.10,TcCLB.505183.30,TcCLB.510437.40,TcCLB.510945.70,TcCLB.511293.69,	31.3	6.8E+00	5.4E-04	2.6E-02	Up-regulated
ec00630__PK__KEGG	KEGG	Glyoxylate and dicarboxylate metabolism	13	4	TcCLB.507017.40,TcCLB.508741.170,TcCLB.510437.40,TcCLB.511293.69,	30.8	6.7E+00	2.2E-03	3.7E-02	Up-regulated
GLUCONEO-PWY__PK__MetaCyc	MetaCyc	gluconeogenesis I	23	7	TcCLB.504105.140,TcCLB.505183.30,TcCLB.508441.20,TcCLB.510301.10,TcCLB.510301.20,TcCLB.510437.40,TcCLB.511293.69,	30.4	6.6E+00	4.69E-05	5.7E-03	Up-regulated
ANAEROFRUCAT-PWY__PK__MetaCyc	MetaCyc	homolactic fermentation	20	6	TcCLB.504105.140,TcCLB.508153.340,TcCLB.510121.20,TcCLB.510187.100,TcCLB.510301.10,TcCLB.510301.20,	30	6.5E+00	1.86E-04	1.4E-02	Up-regulated
ANAGLYCOLYSIS-PWY__PK__MetaCyc	MetaCyc	glycolysis III (from glucose)	20	6	TcCLB.504105.140,TcCLB.508153.340,TcCLB.510121.20,TcCLB.510187.100,TcCLB.510301.10,TcCLB.510301.20,	30	6.5E+00	1.9E-04	1.4E-02	Up-regulated
PWY-7124__PK__MetaCyc	MetaCyc	ethylene biosynthesis V (engineered)	14	4	TcCLB.504105.140,TcCLB.506619.10,TcCLB.510301.10,TcCLB.510301.20,	28.6	6.2E+00	2.9E-03	4.6E-02	Up-regulated
ARG+POLYAMINE-SYN__PK__MetaCyc	MetaCyc	superpathway of arginine and polyamine biosynthesis	18	5	TcCLB.507657.10,TcCLB.507657.20,TcCLB.508971.40,TcCLB.509601.59,TcCLB.511391.120,	27.8	8.4E+00	2.1E-04	2.7E-02	Down-regulated
PWY66-399__PK__MetaCyc	MetaCyc	gluconeogenesis III	20	5	TcCLB.504105.140,TcCLB.510301.10,TcCLB.510301.20,TcCLB.510437.40,TcCLB.511293.69,	25	5.4E+00	1.7E-03	3.7E-02	Up-regulated
ec00780__PK__KEGG	KEGG	Biotin metabolism	26	6	TcCLB.507049.60,TcCLB.507657.10,TcCLB.507657.20,TcCLB.508461.80,TcCLB.511321.20,TcCLB.511391.120,	23.1	6.97	1.4E-04	2.3E-02	Down-regulated
PWY-6146__PK__MetaCyc	MetaCyc	<i>Methanobacterium thermoautotrophicum</i> biosynthetic metabolism	33	7	TcCLB.503679.10,TcCLB.504105.140,TcCLB.510301.10,TcCLB.510301.20,TcCLB.510437.40,TcCLB.510945.70,TcCLB.511293.69,	21.2	4.62	5.6E-04	2.6E-02	Up-regulated
GLYCOLYSIS-TCA-GLYOX-BYPASS__PK__MetaCyc	MetaCyc	superpathway of glycolysis, pyruvate dehydrogenase, TCA, and glyoxylate bypass	29	6	TcCLB.504105.140,TcCLB.508153.340,TcCLB.510301.10,TcCLB.510301.20,TcCLB.510437.40,TcCLB.511293.69,	20.7	4.5	1.6E-03	3.7E-02	Up-regulated
