# Supplementary material for: Gene expression profiling of Trypanosoma cruzi in the presence of heme points to glycosomal metabolic adaptation of epimastigotes inside the vector
Source: PLoS Negl Trop Dis. 2020 Jan 2;14(1):e0007945. doi: 10.1371/journal.pntd.0007945 (PMC6959606; doi:10.1371/journal.pntd.0007945)
Supplement: S2 Table — (XLS) [file pntd.0007945.s002.xls]

## Sheet: index
	Table	Description
A	Raw counts	RNA-Seq raw expression
B	DE_analysis	Differential gene expression analysis
C	GO_enrichment	Gene Ontology terms enrichment analysis
D	Pathways	Pathways enrichment analysis

## Sheet: A - Raw counts
gene_id	C1	C2	H1	H2
TcCLB.506533.142	174	235	201	217
TcCLB.506533.106	0	0	0	0
TcCLB.506533.70	1960	2752	1643	1722
TcCLB.506533.34	4910	6500	3685	3215
TcCLB.410961.10	413	623	347	274
TcCLB.463297.10	199	279	254	264
TcCLB.421321.9	1769	2307	1313	1183
TcCLB.411427.10	333	562	359	461
TcCLB.411427.30	3826	5325	3142	2945
TcCLB.411427.40	633	837	538	581
TcCLB.411427.49	444	657	391	398
TcCLB.448387.9	1472	2101	1354	1188
TcCLB.503653.104	170	205	170	160
TcCLB.503653.90	2309	3133	1909	1899
TcCLB.503653.70	644	919	605	630
TcCLB.503653.60	3157	4154	3166	3241
TcCLB.503653.50	2288	3187	1721	1722
TcCLB.503653.30	1540	2127	1270	1310
TcCLB.503653.20	1469	2048	1203	1237
TcCLB.503653.9	698	866	541	530
TcCLB.510077.40	1732	2384	1528	1594
TcCLB.510077.30	510	660	617	597
TcCLB.510077.20	3	7	8	3
TcCLB.507999.10	4	3	5	2
TcCLB.511911.10	8	8	15	4
TcCLB.511911.21	0	1	0	0
TcCLB.511911.30	7	4	2	0
TcCLB.511911.60	20	34	25	21
TcCLB.511911.71	1	0	0	0
TcCLB.511911.81	0	1	0	1
TcCLB.511911.90	51	70	41	48
TcCLB.511911.94	7256	9233	8287	7141
TcCLB.511911.98	1480	1873	1377	1331
TcCLB.511911.102	833	1134	853	810
TcCLB.511911.110	2693	3938	2674	2516
TcCLB.511911.120	1000	1265	871	761
TcCLB.511911.130	1378	1524	1077	997
TcCLB.511911.140	636	767	649	628
TcCLB.511911.150	743	826	591	614
TcCLB.511911.159	500	648	422	369
TcCLB.509245.10	889	1174	808	843
TcCLB.509245.20	324	427	365	386
TcCLB.509245.29	513	667	524	549
TcCLB.509247.10	1059	1319	1001	797
TcCLB.509247.20	1458	1837	1432	1407
TcCLB.509247.30	5679	8670	7204	7541
TcCLB.509247.50	6154	8561	6372	6103
TcCLB.509247.60	705	1132	888	933
TcCLB.504133.45	398	562	500	544
TcCLB.504133.30	1628	2340	1698	1694
TcCLB.504133.15	23	43	54	55
TcCLB.507933.10	1887	3115	2189	2031
TcCLB.507933.20	1352	1892	1288	1168
TcCLB.507933.29	295	383	319	308
TcCLB.506457.4	103	126	121	98
TcCLB.506457.10	4241	6163	4230	4435
TcCLB.506457.20	930	1195	895	798
TcCLB.506457.30	793	1049	870	854
TcCLB.506457.40	1289	1861	1187	1267
TcCLB.506457.50	1959	2793	2057	1867
TcCLB.506457.60	1701	2341	1625	1583
TcCLB.506457.70	704	959	693	703
TcCLB.506457.80	1213	1765	1235	1234
TcCLB.506457.90	1244	1684	1110	983
TcCLB.506457.99	1880	2791	1664	1589
TcCLB.506457.110	987	1367	1083	982
TcCLB.506457.120	1482	2087	1337	1324
TcCLB.506457.130	1392	1996	1199	1137
TcCLB.506457.140	339	456	389	358
TcCLB.506457.149	535	789	565	554
TcCLB.509967.3	315	428	327	305
TcCLB.509967.7	247	282	238	200
TcCLB.509967.10	804	990	657	638
TcCLB.509967.20	31	34	13	16
TcCLB.509967.30	1035	1454	1128	1039
TcCLB.509967.40	1383	1844	1333	1324
TcCLB.509967.50	877	1246	931	941
TcCLB.509967.60	1706	2272	1670	1708
TcCLB.509967.70	664	780	873	752
TcCLB.509967.80	1135	1642	1097	1044
TcCLB.509967.90	1539	2311	1642	1610
TcCLB.509967.100	1340	1880	1349	1259
TcCLB.509967.120	3839	5272	3458	3206
TcCLB.509967.140	1828	2327	1551	1506
TcCLB.509967.150	1528	2154	1541	1529
TcCLB.509967.160	1529	2152	1413	1346
TcCLB.509967.170	2012	2801	1701	1664
TcCLB.509967.180	1818	2625	1922	1799
TcCLB.509967.189	325	484	273	289
TcCLB.426397.9	725	1040	633	593
TcCLB.504181.10	2226	2842	2815	2714
TcCLB.504181.20	81	110	116	120
TcCLB.504181.30	6	7	7	10
TcCLB.504181.40	1346	2127	1534	1637
TcCLB.504181.50	1693	2535	1579	1681
TcCLB.508671.10	0	1	0	0
TcCLB.508671.20	33083	45694	27749	27418
TcCLB.510987.10	0	0	0	0
TcCLB.510987.20	12	19	14	19
TcCLB.508673.20	4	8	3	2
TcCLB.511129.40	10	12	8	6
TcCLB.511129.47	0	0	1	0
TcCLB.511129.54	1	0	0	1
TcCLB.511129.60	61	75	67	47
TcCLB.511129.80	14	13	10	4
TcCLB.511131.20	1548	2124	1335	1330
TcCLB.511131.30	5881	7968	4559	4341
TcCLB.511131.40	487	656	482	433
TcCLB.511131.50	1649	2254	1634	1513
TcCLB.511131.60	3026	4266	4373	4535
TcCLB.511131.70	1134	1533	1195	1259
TcCLB.511131.80	4257	6068	4031	3892
TcCLB.511131.89	1510	2159	2028	1930
TcCLB.511131.98	811	1137	1009	1043
TcCLB.511133.4	861	1330	974	885
TcCLB.511133.10	574	735	550	498
TcCLB.511133.20	1528	2333	1885	1676
TcCLB.511133.30	2190	3073	1807	1730
TcCLB.503479.70	2974	4113	3163	3005
TcCLB.503479.60	455	624	445	437
TcCLB.503479.49	1264	1670	1159	1092
TcCLB.503479.40	1842	2632	2242	2298
TcCLB.503479.30	4715	6018	5090	4936
TcCLB.503479.20	442	650	479	443
TcCLB.503479.10	1318	1928	1307	1328
TcCLB.508779.9	1504	2115	1345	1394
TcCLB.508779.20	2354	3356	2362	2410
TcCLB.508779.30	1971	2688	1634	1699
TcCLB.508779.40	918	1246	763	788
TcCLB.508779.50	2479	3255	2052	1917
TcCLB.508779.70	2342	3167	2165	2033
TcCLB.508779.80	940	1426	987	977
TcCLB.508779.90	2132	3004	2105	1963
TcCLB.508781.10	279	415	289	249
TcCLB.508781.15	38	53	41	44
TcCLB.508781.20	2403	3281	2326	2218
TcCLB.508781.30	2471	3379	2258	2190
TcCLB.508781.40	1322	1835	1281	1172
TcCLB.508781.60	1107	1631	1157	1102
TcCLB.508781.70	2036	2781	1933	1676
TcCLB.508781.80	1931	2554	1559	1388
TcCLB.508781.90	282	406	295	268
TcCLB.508781.110	4164	5949	4270	4405
TcCLB.508781.120	1993	2562	1785	1708
TcCLB.508781.129	672	914	692	648
TcCLB.417797.9	1245	1765	1237	1219
TcCLB.511135.10	1165	1533	1087	1113
TcCLB.511135.20	7468	10044	6933	6315
TcCLB.511135.30	1328	1973	1485	1453
TcCLB.511135.40	520	755	492	529
TcCLB.511137.10	380	594	384	388
TcCLB.511137.20	632	929	623	523
TcCLB.508783.10	679	810	519	560
TcCLB.511139.10	374	547	366	342
TcCLB.511139.20	1473	1920	1879	1806
TcCLB.511139.30	2024	2940	1916	1878
TcCLB.511139.40	806	1103	960	989
TcCLB.482471.19	1701	2465	2004	1972
TcCLB.482471.10	1320	1824	1313	1206
TcCLB.508785.4	2116	2971	1865	1757
TcCLB.508785.10	1273	1741	1256	1098
TcCLB.511141.10	551	819	1039	1134
TcCLB.511141.20	9287	12326	9086	8742
TcCLB.511141.30	376	566	431	474
TcCLB.511143.6	222	341	261	249
TcCLB.511143.12	1809	2493	1959	2040
TcCLB.511143.19	404	555	417	421
TcCLB.511143.30	1117	1445	1208	1111
TcCLB.511143.39	531	690	493	447
TcCLB.506869.4	1193	1624	1119	998
TcCLB.506869.10	460	595	369	309
TcCLB.506869.20	994	1445	950	953
TcCLB.506869.30	628	738	524	483
TcCLB.506869.34	907	1246	890	982
TcCLB.506869.40	2483	3212	2648	2418
TcCLB.506869.50	984	1323	852	776
TcCLB.506869.54	2470	3095	1869	1695
TcCLB.506869.60	1151	1674	1303	1217
TcCLB.506869.70	1491	2039	1356	1303
TcCLB.508787.5	171	262	153	149
TcCLB.508787.10	1355	1796	1210	1136
TcCLB.508787.14	677	778	548	492
TcCLB.508787.20	1537	1799	1171	1090
TcCLB.508787.30	1472	2171	1588	1589
TcCLB.416883.9	1019	1249	895	814
TcCLB.416883.18	1670	2056	1471	1427
TcCLB.511145.10	20516	26879	19264	18635
TcCLB.511145.20	283	337	336	336
TcCLB.511145.24	340	445	349	353
TcCLB.511145.30	1978	2660	1722	1838
TcCLB.511145.40	2494	3365	2171	2143
TcCLB.511145.43	3637	4608	3794	3656
TcCLB.511145.46	112	109	136	129
TcCLB.511145.49	2739	3275	2497	2262
TcCLB.511145.50	4268	5678	4492	4136
TcCLB.511145.60	3089	3760	2586	2474
TcCLB.511145.70	2719	3530	2230	2116
TcCLB.511145.80	1384	1789	1409	1305
TcCLB.511145.89	463	593	460	455
TcCLB.504229.110	1971	2612	1873	1943
TcCLB.504229.100	0	0	0	1
TcCLB.504229.70	2	1	2	2
TcCLB.504229.50	8	2	7	3
TcCLB.504229.44	0	5	4	2
TcCLB.504229.37	0	0	0	0
TcCLB.504229.30	0	0	0	0
TcCLB.504229.20	1	1	1	1
TcCLB.504229.4	1	5	2	1
TcCLB.503441.19	7	8	10	9
TcCLB.503441.10	14	20	10	13
TcCLB.503441.5	0	0	0	0
TcCLB.510307.10	30	51	32	27
TcCLB.510307.19	26	37	26	25
TcCLB.510307.60	1316	1712	883	776
TcCLB.510307.77	0	0	0	0
TcCLB.510307.94	0	0	0	0
TcCLB.510307.110	2	3	0	0
TcCLB.510307.140	8	20	14	5
TcCLB.510307.180	0	0	0	0
TcCLB.510307.191	0	0	0	1
TcCLB.510307.200	17	24	15	13
TcCLB.510307.210	0	2	1	2
TcCLB.510307.220	16	11	8	11
TcCLB.510307.230	5	9	8	18
TcCLB.510307.240	1	3	2	2
TcCLB.510307.245	0	0	0	0
TcCLB.510307.250	1	3	1	2
TcCLB.510307.284	21	51	35	32
TcCLB.510307.320	1	4	2	4
TcCLB.510307.330	1	0	3	1
TcCLB.510307.352	1	0	3	0
TcCLB.506689.10	0	0	0	0
TcCLB.506689.20	1	0	1	3
TcCLB.416503.10	2	3	0	1
TcCLB.466965.10	2	2	4	3
TcCLB.504887.10	0	0	0	0
TcCLB.507243.9	0	0	0	1
TcCLB.422843.10	32	50	39	26
TcCLB.509349.10	6	14	4	2
TcCLB.509349.20	6	7	7	12
TcCLB.509349.30	0	0	0	0
TcCLB.510171.10	218	372	356	353
TcCLB.508091.10	0	0	0	0
TcCLB.510167.37	0	0	0	1
TcCLB.510167.29	577	798	507	520
TcCLB.510167.20	730	892	593	568
TcCLB.510167.10	3219	4165	2591	2349
TcCLB.510167.4	427	581	408	379
TcCLB.506605.229	4693	6323	4177	3879
TcCLB.506605.220	775	1006	824	829
TcCLB.506605.214	420	510	397	430
TcCLB.506605.210	1037	1436	886	817
TcCLB.506605.200	1225	1596	1066	1032
TcCLB.506605.194	994	1398	918	960
TcCLB.506605.190	1008	1271	845	745
TcCLB.506605.180	633	819	541	477
TcCLB.506605.174	732	912	639	588
TcCLB.506605.170	600	824	537	528
TcCLB.506605.160	1458	1896	1371	1278
TcCLB.506605.150	1686	2175	1929	1858
TcCLB.506605.139	2325	3163	2388	2255
TcCLB.506605.130	633	833	674	612
TcCLB.506605.120	2160	2898	2239	2130
TcCLB.506605.100	543	704	643	603
TcCLB.506605.90	1378	1865	1235	1227
TcCLB.506605.80	1692	2540	1695	1846
TcCLB.506605.70	1783	2378	1857	1730
TcCLB.506605.59	891	1168	744	704
TcCLB.506605.50	1834	2435	2345	2415
TcCLB.506605.40	1111	1322	819	800
TcCLB.506605.30	650	834	600	527
TcCLB.506605.10	863	1155	772	750
TcCLB.504213.140	476	674	435	403
TcCLB.504213.130	862	1230	938	919
TcCLB.504213.120	2379	3260	2547	2492
TcCLB.504213.110	1754	2509	1618	1509
TcCLB.504213.100	530	806	668	686
TcCLB.504213.90	272	382	300	334
TcCLB.504213.80	1676	2388	1524	1415
TcCLB.504213.70	1213	1580	1198	1186
TcCLB.504213.60	2399	3524	2319	2144
TcCLB.504213.50	822	1218	1274	1400
TcCLB.504213.40	1516	2203	1495	1542
TcCLB.504213.29	558	801	618	636
TcCLB.504213.20	2180	3202	2295	2336
TcCLB.504213.10	476	726	483	451
TcCLB.508089.71	587	818	471	497
TcCLB.508089.60	1375	1849	1259	1232
TcCLB.508089.50	1701	2436	1741	1644
TcCLB.508089.40	1105	1437	1083	985
TcCLB.508089.30	3181	4427	3633	3658
TcCLB.508089.20	880	1261	1191	1303
TcCLB.508089.10	10	19	14	11
TcCLB.508087.20	2	4	3	1
TcCLB.508087.10	0	0	0	1
TcCLB.508087.5	0	0	0	0
TcCLB.506663.10	0	0	0	0
TcCLB.506661.170	233	377	234	265
TcCLB.506661.160	131	164	168	146
TcCLB.506661.150	720	937	783	737
TcCLB.506661.140	2303	3284	1995	1813
TcCLB.506661.130	1217	1803	958	1024
TcCLB.506661.120	1140	1749	1251	1231
TcCLB.506661.110	3546	5231	3160	3189
TcCLB.506661.100	892	1215	934	914
TcCLB.506661.90	2047	2838	2008	1765
TcCLB.506661.80	1064	1460	1062	929
TcCLB.506661.70	842	1186	748	703
TcCLB.506661.60	1446	1979	1454	1337
TcCLB.506661.50	1542	2260	1717	1570
TcCLB.506661.40	2143	3111	2031	2010
TcCLB.506661.30	7217	9935	6131	5695
TcCLB.506661.20	2961	4072	2164	1919
TcCLB.506661.10	1109	1583	963	914
TcCLB.510989.10	698	1084	969	880
TcCLB.510989.20	2508	3291	1958	1974
TcCLB.510989.30	1031	1384	503	538
TcCLB.510989.40	988	1318	1033	1013
TcCLB.510989.50	3538	4701	3305	2929
TcCLB.510989.60	1214	1733	1124	1106
TcCLB.510989.69	291	422	233	243
TcCLB.427247.4	883	1120	669	639
TcCLB.427247.10	828	1143	960	920
TcCLB.508675.9	147	194	188	161
TcCLB.508675.20	2161	3089	2039	1996
TcCLB.508675.29	80335	107306	66887	68528
TcCLB.508675.40	2102	3040	2139	1916
TcCLB.508675.50	3000	4200	2958	2810
TcCLB.508675.60	2508	3271	2531	2271
TcCLB.420989.10	387	508	426	426
TcCLB.506659.39	403	596	411	441
TcCLB.506659.35	491	573	450	432
TcCLB.506659.30	1266	1734	1386	1263
TcCLB.506659.20	5192	7267	4706	4403
TcCLB.506659.10	11010	15097	11012	10647
TcCLB.506657.88	345	489	589	484
TcCLB.506657.79	2175	2890	2130	2006
TcCLB.506657.70	3416	4450	2811	2547
TcCLB.506657.50	1374	1720	1156	1026
TcCLB.506657.40	2037	2646	1751	1622
TcCLB.506657.30	2488	3193	2104	2054
TcCLB.506657.20	1496	1691	1345	1210
TcCLB.506657.10	678	876	737	644
TcCLB.480975.10	1054	1343	913	859
TcCLB.511253.10	484	666	891	866
TcCLB.511253.20	179	257	320	321
TcCLB.511253.31	169	204	281	236
TcCLB.504227.5	122	180	169	138
TcCLB.504227.10	1252	1591	1403	1208
TcCLB.430737.10	3	0	0	4
TcCLB.430737.20	2	0	1	1
TcCLB.506795.100	7	5	4	8
TcCLB.506795.90	2699	3759	2953	2767
TcCLB.506795.80	3362	4442	5533	6427
TcCLB.506795.70	455	533	397	367
TcCLB.506795.60	1509	2257	1378	1286
TcCLB.506795.50	2459	3575	2415	2371
TcCLB.506795.44	2721	3839	2429	2300
TcCLB.506795.40	1643	2304	1770	1838
TcCLB.506795.29	1056	1441	961	902
TcCLB.506795.20	5046	6685	4392	4546
TcCLB.506795.10	42	40	64	63
TcCLB.510409.60	980	1315	998	915
TcCLB.510409.50	2403	3566	2413	2348
TcCLB.510409.39	1309	1926	1566	1522
TcCLB.510409.30	1661	2393	1658	1544
TcCLB.510409.20	786	1048	950	1002
TcCLB.510409.10	117	111	164	108
TcCLB.510407.100	1477	2101	1736	1738
TcCLB.510407.90	2649	3673	2966	2869
TcCLB.510407.80	4987	7311	6541	6549
TcCLB.510407.70	1194	1696	1332	1439
TcCLB.510407.60	2725	3861	2666	2469
TcCLB.510407.40	2439	3424	2122	2118
TcCLB.510407.30	2408	3204	1812	1734
TcCLB.510407.20	2043	2654	1845	1718
TcCLB.510407.9	87	147	140	122
TcCLB.405165.10	493	705	478	445
TcCLB.405165.19	680	970	623	552
TcCLB.510405.9	1403	2101	1230	1236
TcCLB.508265.110	4301	6052	3720	3524
TcCLB.508265.100	11938	18405	14291	14571
TcCLB.508265.80	1459	1881	1404	1272
TcCLB.508265.70	1495	2257	1470	1413
TcCLB.508265.60	1425	1908	1506	1328
TcCLB.508265.44	1268	1775	1311	1254
TcCLB.508265.40	1576	2087	1468	1357
TcCLB.508265.30	1274	1809	1226	1089
TcCLB.508265.10	2682	3538	2058	1970
TcCLB.508265.4	634	931	569	463
TcCLB.510403.89	1252	1669	1024	912
TcCLB.510403.71	0	0	0	0
TcCLB.510403.50	40	58	40	46
TcCLB.510403.30	3	4	6	11
TcCLB.510403.20	0	1	0	0
TcCLB.504193.51	0	1	0	0
TcCLB.504193.41	0	0	1	0
TcCLB.504193.30	18	38	19	13
TcCLB.504193.15	0	0	0	0
TcCLB.506683.10	0	0	0	0
TcCLB.506683.19	0	1	0	0
TcCLB.506683.30	1	0	0	0
TcCLB.506683.100	17	24	9	14
TcCLB.506683.110	2	2	5	3
TcCLB.506683.140	0	0	1	0
TcCLB.506683.180	6	7	1	6
TcCLB.506683.190	0	1	3	2
TcCLB.506683.210	1	1	3	3
TcCLB.506683.240	4	14	15	16
TcCLB.506683.250	0	1	0	0
TcCLB.509087.10	30	44	19	33
TcCLB.509087.20	0	0	0	0
TcCLB.473633.9	2	2	1	4
TcCLB.424383.9	0	0	0	0
TcCLB.511567.11	0	0	1	0
TcCLB.511567.20	0	1	1	1
TcCLB.509089.9	0	0	0	0
TcCLB.511569.14	0	0	0	0
TcCLB.511569.30	3	1	3	4
TcCLB.506685.5	18	12	18	15
TcCLB.506685.10	1056	1335	791	787
TcCLB.506685.20	1119	1498	911	871
TcCLB.506685.30	520	737	482	511
TcCLB.506685.40	504	685	713	714
TcCLB.506685.50	168	202	143	139
TcCLB.503905.10	468	576	391	382
TcCLB.503905.30	369	549	439	435
TcCLB.503905.40	317	400	273	284
TcCLB.503905.50	272	346	431	396
TcCLB.503595.10	1612	2137	1685	1659
TcCLB.503595.19	294	340	208	214
TcCLB.511571.10	133	164	101	105
TcCLB.511571.20	1254	1793	1332	1421
TcCLB.511571.40	1426	1792	1475	1480
TcCLB.511571.49	1096	1549	908	879
TcCLB.511573.10	389	503	402	369
TcCLB.511573.20	842	1049	787	757
TcCLB.511573.30	600	747	616	531
TcCLB.511573.40	671	1064	862	837
TcCLB.511573.49	196	263	241	240
TcCLB.511573.58	1587	2145	1541	1526
TcCLB.511575.10	389	546	519	496
TcCLB.511575.20	306	374	278	245
TcCLB.511575.30	911	1218	752	744
TcCLB.511575.40	1600	2203	1390	1261
TcCLB.511575.50	2131	3085	1941	1901
TcCLB.511575.60	1041	1340	1084	991
TcCLB.511575.70	711	1078	677	600
TcCLB.511575.90	347	485	332	317
TcCLB.511575.100	1433	2203	1415	1443
TcCLB.511575.110	1289	1739	1155	1023
TcCLB.511575.120	33	35	25	28
TcCLB.511575.130	1366	1779	1218	1063
TcCLB.505945.90	4	5	4	4
TcCLB.505945.80	498	688	532	502
TcCLB.505945.69	112	136	101	93
TcCLB.505945.60	900	1287	776	757
TcCLB.505945.50	749	1060	724	691
TcCLB.505945.30	1	1	0	0
TcCLB.505945.20	1	5	2	3
TcCLB.505945.10	785	1187	864	866
TcCLB.505945.5	135	144	124	109
TcCLB.509475.10	483	779	449	466
TcCLB.509473.10	1818	2645	1603	1588
TcCLB.445553.10	747	1056	659	609
TcCLB.505943.120	6	7	4	4
TcCLB.505943.110	1	5	5	4
TcCLB.505943.95	0	0	0	0
TcCLB.505943.79	62	90	57	55
TcCLB.505943.50	1837	2471	1631	1478
TcCLB.505943.40	2285	3035	1913	1836
TcCLB.505943.30	1183	1539	1003	901
TcCLB.505943.20	1274	1747	1067	962
TcCLB.505943.10	1163	1629	1119	1103
TcCLB.505941.49	1315	1825	1246	1210
TcCLB.505941.40	1119	1335	844	812
TcCLB.505941.30	2273	3233	1964	1890
TcCLB.505941.20	162	221	102	106
TcCLB.505941.10	0	0	0	0
TcCLB.506867.40	1	3	3	1
TcCLB.506867.30	4	9	4	4
TcCLB.506867.20	0	0	0	0
TcCLB.506867.10	366	511	479	504
TcCLB.503571.19	2565	3823	2635	2675
TcCLB.503571.10	2146	3153	1831	1924
TcCLB.503897.170	1445	1953	1220	1246
TcCLB.503897.150	1061	1403	865	846
TcCLB.503897.140	1225	1693	1017	1025
TcCLB.503897.130	1215	1648	1169	1068
TcCLB.503897.120	2171	3081	2150	2044
TcCLB.503897.110	1690	2190	1497	1355
TcCLB.503897.100	1852	2555	1693	1672
TcCLB.503897.90	1433	2066	1367	1425
TcCLB.503897.80	633	862	568	508
TcCLB.503897.70	1442	2114	1993	2143
TcCLB.503897.60	2235	3197	2190	2190
TcCLB.503897.50	1099	1548	1060	1072
TcCLB.503897.40	2460	3337	2068	2062
TcCLB.503897.30	2366	3311	3341	3686
TcCLB.503897.20	4848	6912	4277	4008
TcCLB.503897.10	1012	1457	1133	1012
TcCLB.503895.19	1649	2420	1853	1655
TcCLB.503895.10	1044	1349	995	982
TcCLB.508987.9	2702	4126	2701	2699
TcCLB.508987.20	1478	2089	1601	1442
TcCLB.508987.30	2677	3921	2442	2598
TcCLB.508987.39	1138	1587	1207	1179
TcCLB.511407.10	2117	3176	2651	2874
TcCLB.511407.20	1690	2291	1730	1715
TcCLB.511407.30	2544	3593	2593	2542
TcCLB.511407.40	2491	3806	2938	2965
TcCLB.511407.50	3981	5550	3623	3579
TcCLB.511407.60	2702	3780	2774	2675
TcCLB.511407.70	2167	3091	2387	2477
TcCLB.511407.80	202	311	298	267
TcCLB.506865.79	59	79	78	77
TcCLB.506865.70	2181	3140	2183	2086
TcCLB.506865.60	5282	7880	5855	5952
TcCLB.506865.50	709	1075	601	638
TcCLB.506865.40	2948	4174	3149	3099
TcCLB.506865.30	1785	2425	1776	1553
TcCLB.506865.20	844	1279	1004	938
TcCLB.506865.10	977	1308	876	909
TcCLB.506865.4	441	604	460	442
TcCLB.506865.2	3731	4764	3878	3321
TcCLB.508989.9	10899	14517	10306	9451
TcCLB.508989.20	1400	2062	1592	1564
TcCLB.508989.30	2309	3205	2142	2243
TcCLB.508989.50	3132	3991	2688	2338
TcCLB.508989.60	546	793	558	568
TcCLB.508989.70	2117	3062	2183	2214
TcCLB.508989.80	1712	2345	1921	1863
TcCLB.508989.90	2927	4598	3982	4145
TcCLB.508989.100	1977	2569	1887	1719
TcCLB.508989.110	1887	2694	2160	2328
TcCLB.508989.120	554	775	561	566
TcCLB.511409.10	3325	5031	4061	4248
TcCLB.511409.20	675	879	622	602
TcCLB.511409.30	1752	2634	1882	1838
TcCLB.511409.40	2361	3273	2438	2504
TcCLB.511409.50	3664	4975	3370	3340
TcCLB.511409.60	1526	1939	1230	1135
TcCLB.511409.70	1286	1822	1220	1311
TcCLB.503689.4	1799	2556	1627	1664
TcCLB.503689.10	1468	2027	1370	1435
TcCLB.503689.20	292	363	295	309
TcCLB.503689.30	3911	5376	4074	4235
TcCLB.503689.34	350	416	342	308
TcCLB.503689.40	2011	2667	2058	1809
TcCLB.511411.8	3363	4658	3798	3792
TcCLB.511411.16	5907	7548	5308	5145
TcCLB.511411.24	1079	1380	854	852
TcCLB.511411.30	28968	38086	22227	20038
TcCLB.419043.10	629	849	478	449
TcCLB.511413.11	1	0	1	0
TcCLB.511413.19	1	0	0	0
TcCLB.508991.10	1	1	2	0
TcCLB.508991.30	0	1	0	0
TcCLB.510165.110	133	197	150	143
TcCLB.510165.90	10	17	18	15
TcCLB.510165.70	23	27	12	17
TcCLB.510165.60	1403	1864	1408	1434
TcCLB.510165.54	1022	1468	879	859
TcCLB.510165.50	911	1307	832	739
TcCLB.510165.40	2507	3418	2427	2349
TcCLB.510165.30	1914	2678	1637	1551
TcCLB.510165.20	1754	2401	1807	1666
TcCLB.510165.10	3194	4306	3166	3248
TcCLB.508085.20	3	1	1	1
TcCLB.508085.10	0	0	1	0
TcCLB.508321.11	0	0	0	0
TcCLB.508321.21	2	9	10	8
TcCLB.508321.30	896	1338	1022	978
TcCLB.508321.40	11196	16969	11756	11742
TcCLB.508321.50	3961	5604	3860	3948
TcCLB.508321.60	3258	4402	3234	2982
TcCLB.506857.10	3264	4789	4233	4411
TcCLB.506857.20	1668	2034	1683	1562
TcCLB.506857.30	2959	4031	2868	2917
TcCLB.506857.40	1069	1357	945	896
TcCLB.506857.50	3897	5401	3364	3544
TcCLB.506857.60	1935	2359	1713	1608
TcCLB.506857.70	2342	2976	2167	1993
TcCLB.506857.80	2487	3582	2090	2173
TcCLB.506857.90	3542	4866	3210	3174
TcCLB.506857.100	5349	7458	5811	5711
TcCLB.506857.110	2172	3017	2097	2008
TcCLB.506857.120	125	160	152	122
TcCLB.506859.4	344	417	357	362
TcCLB.506859.10	2445	3375	2558	2593
TcCLB.506859.20	4898	7141	5193	5321
TcCLB.506859.30	2941	4210	3040	2931
TcCLB.506859.49	2144	2999	2326	2247
TcCLB.506859.70	5907	8396	5639	5899
TcCLB.506859.80	3615	5185	4218	3842
TcCLB.506859.90	2234	3013	2243	2297
TcCLB.506859.100	465	628	475	446
TcCLB.506859.110	756	1003	708	726
TcCLB.506859.120	2762	3688	2543	2417
TcCLB.506859.130	5399	7342	5984	5860
TcCLB.506859.150	2283	3041	2512	2149
TcCLB.506859.160	2689	3509	3113	2763
TcCLB.506859.170	885	1292	848	920
TcCLB.506859.180	293	427	367	392
TcCLB.506859.204	10	5	26	18
TcCLB.506859.230	102	119	157	163
TcCLB.506859.240	787	968	876	839
TcCLB.506859.249	989	1238	935	942
TcCLB.510521.10	2795	3561	2654	2577
TcCLB.510523.10	2575	3372	2559	2446
TcCLB.510523.20	1135	1330	942	922
TcCLB.510523.29	824	1054	700	724
TcCLB.510525.10	1901	2465	1772	1721
TcCLB.510525.20	1513	1984	1323	1349
TcCLB.510525.30	2722	3554	2500	2423
TcCLB.510525.40	2057	2736	2604	2649
TcCLB.510525.50	3273	4190	2748	2667
TcCLB.510525.60	1658	2174	1593	1568
TcCLB.510525.70	997	1308	1346	1266
TcCLB.510525.80	0	2	0	2
TcCLB.510525.90	0	0	0	0
TcCLB.510525.100	0	0	0	0
TcCLB.510525.110	32	46	19	26
TcCLB.510525.120	1712	2327	1909	1870
TcCLB.510525.130	2991	4101	2666	2330
TcCLB.510525.139	435	621	765	764
TcCLB.510527.9	719	1079	734	714
TcCLB.413605.10	2302	3211	2305	2267
TcCLB.503853.10	2934	4233	3037	2945
TcCLB.510529.10	2992	4059	3376	3233
TcCLB.510529.20	1940	2975	2008	2082
TcCLB.510529.30	4919	6547	4139	3887
TcCLB.510529.39	895	1123	657	681
TcCLB.432027.9	1295	1829	1159	1034
TcCLB.510531.10	2399	3270	2320	2095
TcCLB.510531.20	1514	2085	1457	1422
TcCLB.510531.30	5015	7093	5101	4872
TcCLB.510531.40	1548	2407	1850	1798
TcCLB.510531.50	1849	2721	2069	1935
TcCLB.510531.54	2041	2801	2821	2803
TcCLB.510531.60	2528	3661	2335	2318
TcCLB.510531.70	879	1095	841	884
TcCLB.510531.90	1464	1945	1188	1174
TcCLB.510531.100	6359	8833	6110	5984
TcCLB.510531.109	383	504	387	341
TcCLB.510533.10	5063	6836	4915	4166
TcCLB.510533.20	411	562	333	347
TcCLB.510533.40	2843	3834	2468	2426
TcCLB.510533.50	459	644	449	445
TcCLB.510533.60	1238	1673	1126	1029
TcCLB.510533.70	1694	2449	1562	1538
TcCLB.510533.80	978	1429	1116	1134
TcCLB.510533.90	2376	3372	2343	2134
TcCLB.510533.100	1159	1548	1146	1043
TcCLB.510533.110	1365	1875	1440	1355
TcCLB.510533.120	1442	1906	1303	1300
TcCLB.510533.130	1343	1813	1362	1277
TcCLB.510533.150	1864	2588	1768	1699
TcCLB.510533.160	830	1214	933	983
TcCLB.510533.170	1834	2658	2390	2414
TcCLB.510533.180	501	640	512	483
TcCLB.510533.190	962	1235	875	864
TcCLB.510533.210	514	664	817	786
TcCLB.510533.220	2416	3140	1928	1746
TcCLB.510533.230	1249	1533	999	962
TcCLB.508323.9	1527	1997	1430	1448
TcCLB.508323.20	3317	4445	3158	3093
TcCLB.508323.30	1701	2143	1788	1860
TcCLB.508323.40	1387	1711	1303	1246
TcCLB.508323.50	1278	1592	1867	1822
TcCLB.508323.60	98	135	111	102
TcCLB.508323.70	128	170	106	95
TcCLB.508323.80	1356	1710	1255	1182
TcCLB.508323.84	1148	1419	1093	1024
TcCLB.508323.90	417	500	777	765
TcCLB.508323.94	784	979	731	636
TcCLB.508323.100	6539	8585	7241	7412
TcCLB.508323.110	2309	3100	2514	2446
TcCLB.508323.120	954	1202	859	856
TcCLB.508323.190	1029	1320	1120	1080
TcCLB.508323.199	1012	1235	842	818
TcCLB.506861.10	3999	5012	3366	3141
TcCLB.506861.20	2388	2763	1881	1786
TcCLB.506861.30	821	1063	1069	1079
TcCLB.506861.39	42	46	35	35
TcCLB.506863.4	248	310	201	206
TcCLB.506863.10	6410	8634	5776	5684
TcCLB.506863.20	1162	1472	1240	1144
TcCLB.506863.30	328	357	254	246
TcCLB.506863.40	1748	2236	2531	2526
TcCLB.506863.50	594	703	578	566
TcCLB.506863.60	2117	2781	1970	1773
TcCLB.506863.70	1862	2201	1657	1445
TcCLB.506863.80	1663	2283	2523	2514
TcCLB.510535.10	1223	1648	1078	943
TcCLB.510535.20	4244	5436	3370	2900
TcCLB.510535.30	962	1193	723	689
TcCLB.510535.40	945	1225	889	778
TcCLB.510535.50	516	651	444	411
TcCLB.510535.60	3097	4279	3274	3277
TcCLB.510535.64	3165	4527	3482	3459
TcCLB.510535.70	1143	1518	980	922
TcCLB.510535.80	642	801	437	432
TcCLB.510535.90	321	378	270	259
TcCLB.510535.100	13459	18967	11914	11527
TcCLB.510535.109	5	6	5	5
TcCLB.508325.20	163	255	193	179
TcCLB.508325.25	409	517	423	378
TcCLB.508325.30	5	10	4	1
TcCLB.508325.60	58	66	60	46
TcCLB.508325.80	21	29	19	32
TcCLB.508325.90	2	3	1	3
TcCLB.508325.101	1	1	0	1
TcCLB.508325.110	1	5	2	5
TcCLB.508325.130	0	0	0	0
TcCLB.508325.150	1	0	1	0
TcCLB.508325.160	46	71	48	40
TcCLB.508325.180	2	1	0	0
TcCLB.508325.220	8	8	6	6
TcCLB.508325.230	96	141	135	136
TcCLB.508325.250	4	11	12	12
TcCLB.508325.270	26	29	16	20
TcCLB.508325.290	26	36	99	93
TcCLB.508325.300	1	0	0	1
TcCLB.508325.310	0	0	2	1
TcCLB.508325.320	0	0	1	0
TcCLB.508325.340	0	0	0	0
TcCLB.422507.10	0	0	0	0
TcCLB.457109.9	1	0	0	0
TcCLB.510815.9	17	42	32	25
TcCLB.420091.10	14	21	11	12
TcCLB.504127.30	281	327	233	243
TcCLB.504127.20	115	160	107	106
TcCLB.504127.10	5	7	5	5
TcCLB.506239.10	1593	2158	1587	1475
TcCLB.506239.20	2155	2979	1958	1907
TcCLB.506239.30	2885	4121	3002	3090
TcCLB.506239.40	1822	2520	1683	1668
TcCLB.506239.50	774	1140	970	1059
TcCLB.506239.60	809	1033	765	646
TcCLB.506181.150	1610	2192	1424	1286
TcCLB.506181.140	1694	2266	1534	1325
TcCLB.506181.130	986	1350	793	775
TcCLB.506181.120	603	800	471	431
TcCLB.506181.110	391	486	344	344
TcCLB.506181.104	1436	1865	877	801
TcCLB.506181.97	688	855	618	566
TcCLB.506181.90	1300	1575	1063	971
TcCLB.506181.80	332	473	318	300
TcCLB.506181.70	2154	2999	1863	1817
TcCLB.506181.59	7309	9857	8290	8129
TcCLB.506181.50	834	1258	1048	1020
TcCLB.506181.40	1512	2305	1389	1496
TcCLB.506181.30	1351	1962	1303	1215
TcCLB.506181.20	1586	2155	1643	1496
TcCLB.506181.10	2085	2690	1620	1652
TcCLB.509625.30	1302	1752	1309	1340
TcCLB.509625.20	295	399	272	292
TcCLB.509625.10	1167	1443	1015	929
TcCLB.506179.59	229	283	167	193
TcCLB.506179.50	659	745	493	422
TcCLB.506179.40	1316	1575	1186	1089
TcCLB.506179.30	891	1113	861	775
TcCLB.506179.20	959	1192	954	954
TcCLB.506179.10	2035	2490	1505	1369
TcCLB.506179.5	0	0	0	0
TcCLB.504089.79	739	1045	611	492
TcCLB.504089.70	1598	2099	1865	1973
TcCLB.504089.60	5406	7099	5853	5920
TcCLB.504089.54	1717	2562	1640	1600
TcCLB.504089.50	2089	2709	1642	1601
TcCLB.504089.40	1389	1751	1225	1136
TcCLB.504089.30	1606	2150	1506	1418
TcCLB.504089.14	1122	1597	1065	841
TcCLB.506227.250	924	1128	750	727
TcCLB.506227.240	1646	2017	1308	1105
TcCLB.506227.230	1829	2467	1746	1755
TcCLB.506227.220	1166	1465	1159	1029
TcCLB.506227.210	514	528	465	431
TcCLB.506227.205	307	437	445	424
TcCLB.506227.200	594	639	419	379
TcCLB.506227.190	177	224	174	153
TcCLB.506227.180	1570	1903	1298	1318
TcCLB.506227.170	929	1343	936	858
TcCLB.506227.160	1159	1710	1099	1016
TcCLB.506227.150	2362	3411	2576	2538
TcCLB.506227.140	697	912	721	693
TcCLB.506227.130	1897	2470	1647	1584
TcCLB.506227.120	891	1121	865	741
TcCLB.506227.110	1188	1522	991	965
TcCLB.506227.100	477	627	516	600
TcCLB.506227.90	1870	2514	2041	1932
TcCLB.506227.80	2520	3237	2293	1930
TcCLB.506227.50	941	1264	899	822
TcCLB.506227.40	1613	2204	1636	1571
TcCLB.506227.30	1410	2009	1739	1688
TcCLB.506227.20	1345	1692	1329	1329
TcCLB.506227.10	7039	9820	6842	6444
TcCLB.442427.10	2	4	1	3
TcCLB.509993.5	2	8	5	6
TcCLB.509993.10	7	8	6	3
TcCLB.509993.15	0	1	3	0
TcCLB.509993.20	14	26	18	14
TcCLB.509993.31	0	0	0	0
TcCLB.509993.40	1	6	1	3
TcCLB.509993.51	0	0	0	0
TcCLB.509993.60	3	4	2	1
TcCLB.459793.10	7	19	11	8
TcCLB.459793.20	0	0	0	0
TcCLB.506737.161	79	90	63	60
TcCLB.506737.151	7	18	7	5
TcCLB.506737.140	936	1233	772	795
TcCLB.506737.135	65	107	47	37
TcCLB.506737.128	22	29	24	12
TcCLB.506737.121	0	1	2	1
TcCLB.506737.114	4	2	4	6
TcCLB.506737.107	0	0	2	2
TcCLB.506737.100	705	1028	700	651
TcCLB.506737.90	55	80	68	44
TcCLB.506737.81	6	3	2	1
TcCLB.506737.70	3955	5810	3698	3685
TcCLB.506737.60	339	443	333	348
TcCLB.506737.50	905	1217	862	790
TcCLB.506737.40	3199	4408	2870	2630
TcCLB.506737.30	1099	1421	931	884
TcCLB.506737.20	2377	3232	2345	2458
TcCLB.506737.10	1866	2632	1739	1658
TcCLB.506735.80	1706	2361	1733	1676
TcCLB.506735.70	1546	2133	1575	1510
TcCLB.506735.60	680	855	695	649
TcCLB.506735.50	3741	5284	3496	3259
TcCLB.506735.40	594	891	817	799
TcCLB.506735.30	2553	3524	2476	2406
TcCLB.506735.20	1615	2240	1532	1435
TcCLB.506735.10	6016	8174	5005	4874
TcCLB.506733.140	2508	3788	3156	3281
TcCLB.506733.130	3146	4454	2947	2917
TcCLB.506733.120	1233	1717	1138	1155
TcCLB.506733.110	967	1320	994	918
TcCLB.506733.100	1910	2951	2059	2017
TcCLB.506733.90	2019	2941	1982	2122
TcCLB.506733.80	1940	2715	1597	1621
TcCLB.506733.70	766	1112	709	632
TcCLB.506733.60	1213	1705	1280	1283
TcCLB.506733.50	1998	2779	1685	1610
TcCLB.506733.40	943	1332	1000	947
TcCLB.506733.30	2713	3862	2795	2804
TcCLB.506733.20	2822	4249	3267	2976
TcCLB.506733.10	1038	1448	1214	1149
TcCLB.511045.10	1761	2564	1810	1843
TcCLB.511045.20	437	560	431	407
TcCLB.511045.29	1510	2162	1368	1347
TcCLB.511045.40	960	1410	1069	1045
TcCLB.511045.50	1301	1803	1147	1075
TcCLB.421619.10	4445	6608	5485	5472
TcCLB.504101.10	317	416	398	392
TcCLB.504101.40	0	4	2	1
TcCLB.504101.50	140	221	181	170
TcCLB.511047.20	160	219	156	153
TcCLB.511047.40	2136	3060	2208	2316
TcCLB.511047.50	3243	4540	3337	3432
TcCLB.511047.70	290	409	148	144
TcCLB.511049.10	2	1	1	0
TcCLB.511049.20	8	13	9	5
TcCLB.511049.30	0	0	0	0
TcCLB.511049.40	6312	8749	5319	5088
TcCLB.504087.10	94	111	150	135
TcCLB.504087.20	7493	11305	7463	7238
TcCLB.503821.19	2183	2969	2406	2518
TcCLB.503821.10	700	996	775	761
TcCLB.503821.5	148	219	220	230
TcCLB.508731.9	526	716	763	741
TcCLB.508731.20	1506	1953	1533	1413
TcCLB.508731.30	1874	2409	1788	1800
TcCLB.508731.40	1409	1660	1273	1138
TcCLB.508731.50	1125	1346	998	878
TcCLB.508731.60	1709	2103	2386	2191
TcCLB.511051.10	210	261	149	166
TcCLB.511051.20	979	1195	884	856
TcCLB.511051.30	963	1381	1166	1290
TcCLB.511051.39	164	217	280	239
TcCLB.511051.50	163	243	270	230
TcCLB.511051.59	6116	7868	4933	4694
TcCLB.511051.70	7219	9543	7556	7476
TcCLB.511051.80	688	884	436	434
TcCLB.504011.30	4	12	13	9
TcCLB.504011.40	1066	1444	906	894
TcCLB.504011.60	1628	2172	1501	1401
TcCLB.504011.70	0	1	2	1
TcCLB.504011.80	26	32	27	30
TcCLB.511053.10	1	2	1	0
TcCLB.506731.10	0	0	0	0
TcCLB.507631.20	6	9	7	7
TcCLB.507631.15	1	0	1	0
TcCLB.507631.10	1	1	0	0
TcCLB.507629.39	2959	4361	2895	2866
TcCLB.507629.30	2486	3214	2097	2011
TcCLB.507629.20	3244	4839	3261	3432
TcCLB.507629.10	1846	2618	1881	1790
TcCLB.507099.140	2478	3519	2198	2227
TcCLB.507099.130	876	1211	931	783
TcCLB.507099.120	2588	3543	2315	2137
TcCLB.507099.110	1627	2354	2388	2442
TcCLB.507099.100	800	1093	864	834
TcCLB.507099.90	1977	2767	1882	1728
TcCLB.507099.80	1860	2764	2748	2738
TcCLB.507099.70	1330	1704	1076	955
TcCLB.507099.60	1082	1361	1043	889
TcCLB.507099.50	1965	2700	1764	1744
TcCLB.507099.40	4742	6518	4715	4166
TcCLB.507099.30	1911	2535	1853	1845
TcCLB.507099.20	1320	1845	1325	1167
TcCLB.507099.10	3657	4985	2999	2979
TcCLB.509591.60	337	475	483	465
TcCLB.509591.50	1246	1670	1218	1148
TcCLB.509591.40	3117	4295	2793	2660
TcCLB.509591.30	2849	3649	2818	2501
TcCLB.509591.20	1162	1716	1180	1316
TcCLB.509591.10	2927	3831	3276	3372
TcCLB.509589.50	1849	2648	2007	2012
TcCLB.509589.40	3981	5271	3619	3345
TcCLB.509589.30	2780	3812	2733	2836
TcCLB.509589.20	12177	16190	10572	10209
TcCLB.509589.10	1067	1333	1017	864
TcCLB.509585.10	11380	16149	10698	9730
TcCLB.509583.19	538	789	497	483
TcCLB.509583.10	4725	6646	4727	4650
TcCLB.509583.4	95	126	120	107
TcCLB.509581.50	23	26	22	29
TcCLB.509581.35	0	1	1	0
TcCLB.509581.20	0	0	0	1
TcCLB.509581.10	8	15	7	13
TcCLB.509581.5	6	7	3	2
TcCLB.401041.10	2	5	6	0
TcCLB.506713.80	0	0	0	0
TcCLB.506713.70	9	7	5	2
TcCLB.506713.40	114	166	123	118
TcCLB.506713.30	2198	3083	2099	1938
TcCLB.506713.24	1050	1303	944	885
TcCLB.506713.20	1473	1970	1504	1391
TcCLB.506713.14	691	860	712	648
TcCLB.506713.10	815	1114	843	811
TcCLB.509231.5	199	213	168	182
TcCLB.509231.10	4864	6363	4927	4686
TcCLB.509231.20	1583	2248	1331	1370
TcCLB.509231.23	2511	3391	2620	2566
TcCLB.509231.26	1913	2558	1766	1717
TcCLB.509231.30	493	524	461	441
TcCLB.509231.39	3609	5343	5246	5706
TcCLB.509231.50	1096	1468	1029	1042
TcCLB.511867.10	1278	1864	1641	1691
TcCLB.511867.20	1027	1198	871	776
TcCLB.511867.30	1466	1856	1340	1365
TcCLB.511867.40	1235	1587	1276	1251
TcCLB.511867.50	2023	2862	2167	2173
TcCLB.511867.60	363	428	419	377
TcCLB.511867.70	678	834	629	610
TcCLB.511867.80	1556	2033	1957	1963
TcCLB.511867.90	566	686	547	501
TcCLB.511867.100	741	1013	812	730
TcCLB.511867.110	1200	1579	1198	1123
TcCLB.511867.120	762	882	663	619
TcCLB.511867.130	909	1157	791	806
TcCLB.511867.140	2826	3461	2436	2342
TcCLB.511867.150	889	1248	968	878
TcCLB.511867.160	446	587	354	354
TcCLB.511867.170	1676	2282	1707	1590
TcCLB.511867.180	1849	2424	1652	1643
TcCLB.511867.190	1521	1990	1343	1414
TcCLB.511867.200	1045	1438	900	834
TcCLB.511867.209	269	412	224	238
TcCLB.511869.9	392	588	355	336
TcCLB.479379.9	1136	1695	1099	953
TcCLB.474341.9	680	944	562	531
TcCLB.511871.4	487	724	456	452
TcCLB.511871.10	816	955	803	714
TcCLB.511871.20	1908	2457	1961	1878
TcCLB.511871.30	1500	2086	1535	1515
TcCLB.511871.34	1526	2071	1563	1549
TcCLB.511871.40	1036	1293	871	804
TcCLB.511871.60	2525	3405	2241	1986
TcCLB.511871.70	742	951	756	696
TcCLB.511871.80	1038	1404	1332	1204
TcCLB.511871.90	6860	9616	8778	8793
TcCLB.511871.100	1720	2474	1552	1552
TcCLB.511871.110	5079	7254	6218	6253
TcCLB.511871.120	7	16	4	9
TcCLB.511871.130	9	9	5	7
TcCLB.511871.150	77	82	69	83
TcCLB.511871.170	1	1	0	2
TcCLB.511873.5	0	0	0	1
TcCLB.511873.10	31	36	27	31
TcCLB.511873.20	0	0	0	0
TcCLB.511873.30	0	0	1	0
TcCLB.511873.41	0	0	0	0
TcCLB.511875.5	0	0	0	0
TcCLB.511875.9	0	0	0	1
TcCLB.511875.20	63	86	54	74
TcCLB.511875.25	0	1	0	0
TcCLB.511875.29	0	0	0	1
TcCLB.511875.40	21	25	22	20
TcCLB.511875.50	46	63	35	43
TcCLB.511875.64	34	67	36	37
TcCLB.511875.70	7	9	2	3
TcCLB.511875.80	68	112	59	90
TcCLB.511875.110	0	1	4	0
TcCLB.511875.123	1	2	2	0
TcCLB.511877.10	0	1	1	3
TcCLB.511877.15	0	1	0	1
TcCLB.511877.20	213	310	158	171
TcCLB.511877.30	0	0	0	0
TcCLB.509233.10	0	0	0	0
TcCLB.509233.20	3	2	3	1
TcCLB.509233.40	725	878	612	510
TcCLB.509233.50	6461	8593	5664	5515
TcCLB.509233.60	3391	4413	3073	2984
TcCLB.509233.70	2310	3334	2333	2112
TcCLB.509233.80	1559	2273	1769	1870
TcCLB.509233.120	2604	3613	2641	2473
TcCLB.509233.140	105	149	130	100
TcCLB.509233.150	17276	23377	16244	16021
TcCLB.509233.160	714	941	854	814
TcCLB.509233.170	900	1466	1026	1122
TcCLB.509233.180	7307	9837	6929	6857
TcCLB.509233.190	12426	17143	14141	14128
TcCLB.509233.200	1981	2587	1860	1757
TcCLB.509233.210	977	1206	1016	1002
TcCLB.509233.220	443	620	495	452
TcCLB.509233.230	2	4	3	1
TcCLB.509233.239	0	0	0	1
TcCLB.509451.24	2	7	0	1
TcCLB.509451.50	3	6	4	1
TcCLB.509451.70	2159	2925	1965	1824
TcCLB.503813.10	1362	2103	1468	1563
TcCLB.503813.20	2186	2986	2177	1879
TcCLB.503813.30	1343	2002	1203	1235
TcCLB.509453.4	937	1320	777	829
TcCLB.509453.10	1611	2103	1481	1444
TcCLB.509453.20	687	867	630	626
TcCLB.509453.30	405	495	484	435
TcCLB.509453.40	1137	1445	1133	1057
TcCLB.509453.50	1095	1518	1078	1000
TcCLB.509453.60	2344	2876	1766	1610
TcCLB.509453.70	2942	4203	2772	2468
TcCLB.509453.79	4654	6448	4685	4425
TcCLB.509453.90	2562	3209	2208	2057
TcCLB.509455.9	1410	1920	1237	1160
TcCLB.509455.20	1777	2188	1498	1344
TcCLB.509455.30	2788	3656	3568	3495
TcCLB.509455.40	1878	2447	1956	1841
TcCLB.509455.50	2637	3401	2773	2526
TcCLB.509455.60	1344	1854	1478	1432
TcCLB.509455.70	2529	3490	2189	2002
TcCLB.509455.80	3422	4621	4255	4276
TcCLB.509455.90	2025	2854	2017	2030
TcCLB.509455.100	1399	1879	1359	1308
TcCLB.509455.110	1065	1282	1008	1038
TcCLB.509455.114	1368	1897	1267	1277
TcCLB.509455.120	1009	1220	973	957
TcCLB.509455.130	3971	4960	3202	3179
TcCLB.509455.140	1329	1688	1342	1299
TcCLB.509455.150	0	0	0	0
TcCLB.509455.160	0	0	0	0
TcCLB.509455.170	0	0	0	0
TcCLB.507553.10	0	0	0	0
TcCLB.507553.20	0	0	0	0
TcCLB.507553.30	1	1	1	0
TcCLB.507553.41	0	0	0	0
TcCLB.504637.21	0	0	1	2
TcCLB.504637.10	0	0	0	0
TcCLB.507179.20	3	3	1	0
TcCLB.507179.14	0	0	0	0
TcCLB.507179.7	0	1	1	0
TcCLB.508143.110	0	0	0	0
TcCLB.508143.90	15	29	24	18
TcCLB.508143.80	0	1	2	1
TcCLB.508143.65	0	0	0	0
TcCLB.508143.50	1	0	0	1
TcCLB.508143.30	0	1	4	0
TcCLB.508143.15	0	0	1	0
TcCLB.482971.9	0	0	0	0
TcCLB.506651.9	0	0	0	0
TcCLB.468405.9	0	0	0	0
TcCLB.432621.9	0	0	0	0
TcCLB.506269.99	188	244	193	154
TcCLB.506269.90	120	144	85	88
TcCLB.506269.79	1	0	0	1
TcCLB.506269.70	11	13	6	7
TcCLB.506269.59	0	0	0	0
TcCLB.506269.50	0	0	1	0
TcCLB.506269.45	0	0	0	0
TcCLB.506269.40	5	8	7	9
TcCLB.506269.25	0	0	0	0
TcCLB.506269.10	12	19	5	9
TcCLB.506267.101	0	1	1	2
TcCLB.506267.90	4	2	3	1
TcCLB.506267.80	0	3	1	1
TcCLB.506267.75	15	10	10	8
TcCLB.506267.70	6	5	3	3
TcCLB.506267.60	30	27	26	23
TcCLB.506267.48	0	0	0	0
TcCLB.506267.39	3	7	1	5
TcCLB.506267.30	0	0	0	0
TcCLB.506267.19	0	0	0	0
TcCLB.506267.10	0	0	0	0
TcCLB.408547.10	0	0	0	0
TcCLB.408547.5	13	17	10	7
TcCLB.509291.10	0	0	0	0
TcCLB.509291.20	1	0	0	1
TcCLB.509293.10	3	6	2	8
TcCLB.507163.11	0	0	0	1
TcCLB.507163.20	2	1	2	0
TcCLB.507163.30	1	1	1	1
TcCLB.507163.40	1	0	2	0
TcCLB.507163.50	9	8	4	5
TcCLB.507163.60	3	3	3	1
TcCLB.507163.70	29	28	35	40
TcCLB.507163.75	4	8	8	4
TcCLB.507163.80	1512	1788	1233	1163
TcCLB.507163.90	729	876	585	546
TcCLB.507165.10	950	1219	920	906
TcCLB.507165.20	508	635	531	485
TcCLB.507165.30	3828	5016	5000	5219
TcCLB.507165.40	1266	1588	1097	1131
TcCLB.507165.50	4870	6286	6063	6114
TcCLB.507165.59	2377	3153	2081	1995
TcCLB.510717.10	0	0	0	0
TcCLB.510717.20	99	138	120	110
TcCLB.510717.30	9099	13357	8788	8756
TcCLB.510717.40	3232	4243	3446	3325
TcCLB.503675.10	605	834	708	666
TcCLB.503675.20	1232	1766	1177	1180
TcCLB.503675.40	1342	1863	1260	1204
TcCLB.510719.10	2318	3204	1891	1928
TcCLB.510719.20	1060	1447	965	780
TcCLB.510719.30	299	379	347	374
TcCLB.510719.35	1207	1616	1324	1316
TcCLB.510719.40	788	1174	806	734
TcCLB.510719.50	440	559	446	424
TcCLB.510719.60	605	776	575	526
TcCLB.510719.70	1147	1577	1113	1152
TcCLB.510719.74	1399	1815	1275	1210
TcCLB.510719.80	2807	3833	2508	2329
TcCLB.510719.90	926	1144	773	719
TcCLB.510719.100	1249	1800	1196	1214
TcCLB.510719.110	1403	1920	1150	1108
TcCLB.510719.120	1959	2850	1997	2118
TcCLB.510719.130	2666	3823	2702	2726
TcCLB.510719.140	1280	1651	1014	983
TcCLB.510719.150	5667	8576	5719	5446
TcCLB.510719.160	1374	1803	1497	1694
TcCLB.510719.170	843	1263	969	976
TcCLB.510719.180	2038	2852	1965	1876
TcCLB.510719.200	1182	1586	1230	1116
TcCLB.510719.210	2601	3615	2059	2084
TcCLB.510719.220	1083	1443	933	964
TcCLB.510719.230	2576	3795	2489	2420
TcCLB.510719.240	807	1219	797	814
TcCLB.510719.250	1052	1423	1095	945
TcCLB.510719.260	1146	1628	1161	1185
TcCLB.510719.270	860	1251	821	788
TcCLB.510719.280	2338	3599	2870	3013
TcCLB.510719.290	989	1345	1022	965
TcCLB.510719.300	1200	1733	1361	1274
TcCLB.510719.310	2492	3646	2567	2575
TcCLB.508439.10	695	933	788	704
TcCLB.508439.30	1241	1733	1000	1060
TcCLB.508439.33	0	0	0	0
TcCLB.508439.36	0	0	0	0
TcCLB.508439.40	0	1	0	0
TcCLB.508439.50	0	0	0	0
TcCLB.508439.60	0	0	0	0
TcCLB.510283.10	0	0	0	0
TcCLB.510283.13	0	0	0	0
TcCLB.510283.16	0	0	0	0
TcCLB.510283.19	0	0	0	0
TcCLB.510283.20	0	0	0	0
TcCLB.510283.23	0	0	0	0
TcCLB.510283.26	0	0	0	0
TcCLB.510283.29	0	0	0	0
TcCLB.510283.30	5	3	4	1
TcCLB.510283.35	0	0	0	0
TcCLB.510283.40	541	673	445	439
TcCLB.510283.43	76	108	79	58
TcCLB.510283.46	117	154	119	105
TcCLB.510283.49	69	82	76	64
TcCLB.510283.50	773	1083	663	674
TcCLB.510283.60	861	1232	838	931
TcCLB.510283.70	2448	3381	1922	1748
TcCLB.510283.80	797	1062	606	625
TcCLB.510283.90	1051	1499	899	882
TcCLB.510283.100	512	711	543	569
TcCLB.510283.110	894	1283	816	827
TcCLB.510283.114	900	1342	837	777
TcCLB.510283.120	2522	3700	2524	2484
TcCLB.510283.130	795	1101	797	825
TcCLB.510283.140	1709	2246	1237	1161
TcCLB.510283.150	771	1124	685	731
TcCLB.510283.160	1019	1465	1149	1082
TcCLB.510285.20	3015	4220	2488	2481
TcCLB.510285.30	1450	2042	1317	1228
TcCLB.510285.40	672	934	708	630
TcCLB.510285.60	2925	3733	2521	2612
TcCLB.510285.70	1659	2558	1637	1595
TcCLB.510285.74	613	836	543	542
TcCLB.510285.80	1965	2717	1439	1459
TcCLB.510285.90	1148	1688	1132	1034
TcCLB.510285.100	1757	2785	1922	1993
TcCLB.510285.110	960	1376	933	866
TcCLB.510285.120	1856	2507	1801	1609
TcCLB.510285.130	804	1156	719	697
TcCLB.510285.140	223	293	180	199
TcCLB.506673.10	881	1321	837	855
TcCLB.506673.20	867	1202	851	734
TcCLB.506673.30	1211	1679	986	1074
TcCLB.506673.40	1836	2527	1499	1562
TcCLB.506673.50	732	1022	813	757
TcCLB.506673.60	2426	3543	2259	2150
TcCLB.506673.69	544	813	881	912
TcCLB.504703.20	1727	2763	2251	2096
TcCLB.504703.10	2334	3613	2076	2096
TcCLB.414145.9	500	656	443	417
TcCLB.458015.10	3551	5051	3284	3283
TcCLB.458015.4	2387	3219	1761	1753
TcCLB.442383.19	1620	2059	1407	1367
TcCLB.442383.9	0	0	0	0
TcCLB.503757.10	0	0	1	1
TcCLB.503757.20	1506	1860	1350	1227
TcCLB.503757.30	967	1501	1162	1134
TcCLB.503757.40	1535	2293	1520	1548
TcCLB.503757.49	214	318	198	193
TcCLB.509827.20	701	1009	651	703
TcCLB.509827.10	1209	1636	1044	1027
TcCLB.509827.4	0	0	0	0
TcCLB.507843.10	50	77	53	56
TcCLB.507843.20	0	0	0	0
TcCLB.503759.10	3	5	2	4
TcCLB.503759.30	176	215	157	148
TcCLB.503759.59	1010	1441	928	886
TcCLB.509825.40	3126	4319	2853	2900
TcCLB.509825.30	1680	2442	1560	1472
TcCLB.509825.20	2911	4197	2503	2438
TcCLB.509825.14	4	10	6	9
TcCLB.509825.7	214	286	207	229
TcCLB.503969.10	897	1236	734	753
TcCLB.503969.20	150	258	211	229
TcCLB.509823.10	606	760	601	555
TcCLB.509823.4	919	1332	978	974
TcCLB.503971.5	88	134	105	81
TcCLB.503971.10	7038	9556	6413	6232
TcCLB.503971.20	1018	1355	1065	1057
TcCLB.503971.30	828	1043	634	620
TcCLB.503971.40	926	1273	866	839
TcCLB.503971.50	1547	2018	1230	1228
TcCLB.503971.59	567	692	483	430
TcCLB.507841.40	2395	3220	2138	1973
TcCLB.507841.34	462	641	370	379
TcCLB.507841.30	221	297	185	148
TcCLB.507841.14	6	7	6	3
TcCLB.509821.20	5	8	7	2
TcCLB.507839.40	4	8	8	8
TcCLB.507839.35	0	0	0	0
TcCLB.507839.30	1	0	4	0
TcCLB.507839.18	1079	1385	1001	933
TcCLB.507839.9	496	734	549	511
TcCLB.509819.49	867	1234	864	809
TcCLB.509819.40	1452	1939	1327	1216
TcCLB.509819.30	703	908	749	635
TcCLB.509819.20	4255	5883	3293	3237
TcCLB.509819.10	1605	1965	1464	1282
TcCLB.507837.100	3066	3887	2498	2193
TcCLB.507837.90	933	1158	881	764
TcCLB.507837.80	845	1133	928	865
TcCLB.507837.60	985	1245	943	879
TcCLB.507837.50	126	180	165	168
TcCLB.507837.40	695	866	685	679
TcCLB.507837.30	1650	2164	1656	1587
TcCLB.507837.20	1240	1685	1127	1092
TcCLB.507837.10	670	798	772	672
TcCLB.506363.159	77	85	67	81
TcCLB.506363.150	848	1047	763	684
TcCLB.506363.140	748	995	711	698
TcCLB.506363.130	1201	1502	1163	1058
TcCLB.506363.120	577	713	670	557
TcCLB.506363.110	921	1191	855	772
TcCLB.506363.100	1266	1679	1091	942
TcCLB.506363.90	517	654	432	380
TcCLB.506363.80	206	235	169	138
TcCLB.506363.70	967	1285	626	560
TcCLB.506363.60	948	1279	927	960
TcCLB.506363.50	1863	2435	1691	1678
TcCLB.506363.40	889	1074	844	785
TcCLB.506363.30	1412	1840	1353	1236
TcCLB.506363.20	772	985	586	618
TcCLB.506363.10	395	476	331	327
TcCLB.509817.50	1	2	2	1
TcCLB.509817.40	7	5	3	6
TcCLB.509817.21	0	0	0	0
TcCLB.509815.120	1	2	5	3
TcCLB.509815.90	51	55	32	39
TcCLB.509815.70	1	1	1	1
TcCLB.509815.50	2	0	0	1
TcCLB.509815.20	0	0	0	1
TcCLB.509815.10	21	45	23	13
TcCLB.509815.5	0	1	0	0
TcCLB.507835.80	0	0	0	0
TcCLB.507835.70	2	1	3	4
TcCLB.507835.60	5	7	4	3
TcCLB.507835.35	0	0	2	0
TcCLB.507835.10	2	1	3	4
TcCLB.509765.129	10	18	13	15
TcCLB.509765.95	32	36	17	33
TcCLB.509765.60	3	7	4	4
TcCLB.509765.50	0	1	2	4
TcCLB.509765.30	3	3	1	0
TcCLB.509765.20	0	1	0	0
TcCLB.509763.20	0	0	1	0
TcCLB.509763.10	0	2	7	2
TcCLB.421173.4	4	3	0	2
TcCLB.421173.14	0	0	0	0
TcCLB.507761.10	0	0	1	0
TcCLB.507759.10	1	3	1	1
TcCLB.509711.20	0	0	0	0
TcCLB.509711.10	0	0	0	0
TcCLB.508903.10	2	3	2	5
TcCLB.508903.30	0	1	1	1
TcCLB.508903.90	1	1	0	2
TcCLB.508903.100	0	0	0	1
TcCLB.508903.110	3	4	0	0
TcCLB.507045.5	0	0	0	0
TcCLB.507045.10	0	0	1	0
TcCLB.507047.20	0	2	0	0
TcCLB.507047.40	1	4	1	8
TcCLB.507047.50	1810	2458	1915	2033
TcCLB.507047.60	1060	1357	974	965
TcCLB.507047.70	369	501	457	475
TcCLB.507047.80	1708	2497	1551	1587
TcCLB.507047.90	744	1118	764	690
TcCLB.507047.100	1388	2158	1594	1673
TcCLB.507047.110	2043	2801	1794	1703
TcCLB.507047.120	975	1235	934	895
TcCLB.507047.130	1436	1962	1318	1249
TcCLB.507047.134	302	436	288	263
TcCLB.507047.140	1980	2796	2007	2046
TcCLB.507047.150	2029	2953	1236	1199
TcCLB.507047.160	259	374	305	301
TcCLB.507047.170	271	360	317	230
TcCLB.507047.180	270	375	244	237
TcCLB.511303.9	921	1356	1043	1088
TcCLB.511303.20	1065	1492	1032	955
TcCLB.511303.24	1504	2129	1482	1440
TcCLB.511303.30	948	1231	924	849
TcCLB.511303.34	1657	2095	1362	1192
TcCLB.511303.40	1840	2468	1837	1766
TcCLB.511303.50	1772	2398	2016	2116
TcCLB.511303.60	3871	5530	3624	3795
TcCLB.511303.64	2237	2994	1973	2025
TcCLB.511303.70	2864	3940	2371	2135
TcCLB.511303.80	1593	2242	1542	1463
TcCLB.511303.90	1317	1912	1230	1279
TcCLB.511303.100	812	1149	828	830
TcCLB.511303.110	1454	2082	1362	1333
TcCLB.511303.120	1877	2696	1701	1569
TcCLB.511303.130	813	1107	826	775
TcCLB.511303.140	1544	2207	1561	1585
TcCLB.511303.150	914	1245	749	795
TcCLB.511303.160	1286	1752	1072	1077
TcCLB.503493.40	203	331	200	234
TcCLB.503493.30	756	1157	705	739
TcCLB.503493.20	670	964	643	647
TcCLB.503493.10	2046	2884	2106	2076
TcCLB.511305.10	2709	3701	2059	2069
TcCLB.511305.20	1795	2606	1832	1987
TcCLB.511305.40	941	1422	984	1037
TcCLB.511307.3	576	851	611	654
TcCLB.511307.6	1113	1588	1063	1046
TcCLB.511307.10	2155	3191	2045	2204
TcCLB.511307.20	2771	4301	3609	3938
TcCLB.511309.7	584	782	468	408
TcCLB.511309.14	233	342	220	209
TcCLB.511309.20	1139	1732	1197	1289
TcCLB.511309.30	928	1318	864	859
TcCLB.511309.40	656	903	505	475
TcCLB.511309.60	342	452	294	303
TcCLB.511309.70	2280	3284	2617	2810
TcCLB.511309.80	2	5	1	4
TcCLB.511311.7	1	2	1	4
TcCLB.511311.14	108	129	92	57
TcCLB.511311.20	9	4	13	9
TcCLB.511311.30	4	5	6	2
TcCLB.511311.45	5	7	4	4
TcCLB.511311.60	793	1120	713	712
TcCLB.511311.70	3752	5277	3689	3291
TcCLB.511311.80	2523	3851	2548	2448
TcCLB.511313.10	417	520	443	487
TcCLB.511313.20	1575	2154	1464	1342
TcCLB.511313.30	250	316	241	238
TcCLB.511313.40	1459	1929	1256	1194
TcCLB.511315.9	258	397	263	235
TcCLB.511315.20	825	1116	794	723
TcCLB.511315.30	632	861	535	456
TcCLB.511315.44	553	699	579	507
TcCLB.511315.56	1163	1476	919	822
TcCLB.506519.140	718	1106	740	756
TcCLB.506519.130	1359	1796	1020	918
TcCLB.506519.120	1508	1889	1238	1078
TcCLB.506519.110	1471	1868	1530	1318
TcCLB.506519.100	447	647	537	426
TcCLB.506519.90	1039	1360	1033	984
TcCLB.506519.85	7	11	3	4
TcCLB.506519.80	748	964	715	628
TcCLB.506519.70	870	1114	706	679
TcCLB.506519.60	2016	2884	1939	1955
TcCLB.506519.51	1581	2166	1322	1137
TcCLB.506519.40	0	0	0	0
TcCLB.510057.60	0	0	0	1
TcCLB.510057.50	0	0	0	0
TcCLB.510057.40	0	0	0	0
TcCLB.510057.30	1103	1403	1013	968
TcCLB.510057.20	1312	1751	1088	1067
TcCLB.510057.10	366	427	343	316
TcCLB.510057.4	380	499	394	451
TcCLB.503967.4	105	147	146	143
TcCLB.503967.10	2071	2736	2101	1987
TcCLB.503967.19	156	166	144	112
TcCLB.503751.10	538	718	487	483
TcCLB.503751.20	73	103	69	80
TcCLB.503751.30	976	1273	1098	1125
TcCLB.506517.158	702	959	840	806
TcCLB.506517.149	1866	2404	2040	1929
TcCLB.506517.140	1313	1623	1078	1012
TcCLB.506517.130	1272	1575	958	883
TcCLB.506517.110	456	509	457	434
TcCLB.506517.100	1091	1332	1059	942
TcCLB.506517.50	1273	1688	1376	1241
TcCLB.506517.40	356	427	319	265
TcCLB.506517.30	1617	2009	1280	1198
TcCLB.506517.14	387	521	438	444
TcCLB.510055.160	324	433	390	361
TcCLB.510055.150	2717	3485	2605	2209
TcCLB.510055.140	834	1115	752	684
TcCLB.510055.130	1268	1841	1166	1247
TcCLB.510055.110	608	894	638	688
TcCLB.510055.100	2180	3273	2080	2134
TcCLB.510055.80	721	985	775	756
TcCLB.510055.70	961	1331	905	828
TcCLB.510055.60	4428	6142	4137	3725
TcCLB.510055.50	2711	4087	2438	2544
TcCLB.510055.30	0	0	0	0
TcCLB.510055.20	2	4	2	5
TcCLB.510055.10	0	1	0	0
TcCLB.506515.29	0	0	0	0
TcCLB.506515.20	655	776	476	428
TcCLB.506515.10	1248	1658	960	880
TcCLB.510053.79	249	290	202	180
TcCLB.510053.70	3153	4071	2355	2331
TcCLB.510053.60	781	1003	770	738
TcCLB.510053.50	725	969	500	552
TcCLB.510053.40	1100	1415	1067	1036
TcCLB.510053.30	2060	2747	2233	2201
TcCLB.510053.20	1074	1378	969	909
TcCLB.510053.10	293	385	258	282
TcCLB.507979.50	1621	2043	1222	1060
TcCLB.507979.40	0	0	0	0
TcCLB.507979.30	25	25	22	31
TcCLB.507979.20	974	1196	943	915
TcCLB.507979.10	922	1152	895	884
TcCLB.507979.4	366	531	319	387
TcCLB.506513.200	179	236	186	149
TcCLB.506513.190	1766	2301	1251	1128
TcCLB.506513.180	1820	2442	1739	1739
TcCLB.506513.170	1247	1654	1019	1044
TcCLB.506513.160	1419	1945	1165	1034
TcCLB.506513.150	880	1139	670	647
TcCLB.506513.130	3949	5322	3546	3439
TcCLB.506513.120	1735	2179	1406	1283
TcCLB.506513.110	3139	4210	1936	1783
TcCLB.506513.100	2261	3313	3011	2950
TcCLB.506513.90	1317	1623	1553	1473
TcCLB.506513.80	1649	2197	1391	1261
TcCLB.506513.70	947	1281	794	768
TcCLB.506513.60	1157	1704	1169	1204
TcCLB.506513.50	4303	5889	4245	4238
TcCLB.506513.40	959	1183	866	957
TcCLB.506513.30	657	819	652	583
TcCLB.506513.24	1153	1612	1126	1101
TcCLB.506513.20	744	984	821	772
TcCLB.506513.14	225	354	321	310
TcCLB.506513.7	2113	2773	2179	2131
TcCLB.507977.9	443	695	460	427
TcCLB.507975.80	3770	5215	3721	3572
TcCLB.507975.70	643	942	625	656
TcCLB.507975.50	20	28	22	25
TcCLB.507975.40	1	1	2	1
TcCLB.507975.10	34	57	35	40
TcCLB.510049.10	8	9	8	12
TcCLB.506961.10	2	7	2	1
TcCLB.506961.20	13	21	16	11
TcCLB.506961.25	869	1189	1121	1073
TcCLB.506961.30	0	0	1	1
TcCLB.506961.35	5	5	3	8
TcCLB.506961.40	1	1	0	2
TcCLB.506961.50	8	9	6	5
TcCLB.506961.70	0	4	3	2
TcCLB.506961.90	56	88	54	50
TcCLB.506961.97	0	0	1	0
TcCLB.506961.104	0	0	1	0
TcCLB.506961.110	1	1	0	0
TcCLB.506961.130	2	1	1	1
TcCLB.506961.150	2	1	0	1
TcCLB.506961.160	44	67	60	59
TcCLB.511587.10	0	0	0	0
TcCLB.511587.30	208	286	216	229
TcCLB.511587.33	0	0	0	0
TcCLB.511587.36	0	0	1	0
TcCLB.511587.39	0	3	0	2
TcCLB.511587.40	0	0	1	1
TcCLB.511587.60	2	4	3	2
TcCLB.511587.75	0	0	0	0
TcCLB.511587.90	1	1	4	1
TcCLB.511587.100	14	23	9	8
TcCLB.511587.111	0	0	0	0
TcCLB.511587.120	151	223	195	181
TcCLB.511589.10	1584	2082	1467	1462
TcCLB.511589.20	857	1154	1006	1002
TcCLB.511589.29	874	1189	906	881
TcCLB.511589.40	1150	1499	1145	1002
TcCLB.511589.50	824	1309	826	693
TcCLB.511589.60	472	654	570	492
TcCLB.511589.70	2437	3289	2165	1976
TcCLB.511589.74	2344	3376	2020	1884
TcCLB.511589.80	1173	1578	1168	1110
TcCLB.511589.90	2616	3560	2466	2337
TcCLB.511589.100	417	557	434	410
TcCLB.511589.110	6148	9003	5543	5499
TcCLB.511589.120	1311	1720	1410	1229
TcCLB.511589.130	4401	6695	5328	5387
TcCLB.511589.140	5259	7016	5929	5460
TcCLB.511589.150	872	1104	831	739
TcCLB.511589.160	1315	1780	1205	1145
TcCLB.511589.170	446	535	475	422
TcCLB.511589.180	1802	2498	1471	1485
TcCLB.511589.190	560	791	621	538
TcCLB.511589.200	3997	5274	3701	3667
TcCLB.511589.209	345	397	360	295
TcCLB.511589.220	420	479	418	417
TcCLB.511589.230	1982	2716	1993	1909
TcCLB.511589.240	1355	1744	1293	1169
TcCLB.511589.250	2418	3328	2587	2629
TcCLB.511589.260	683	848	664	550
TcCLB.504017.79	1633	2102	1431	1354
TcCLB.504017.70	1146	1462	1102	1062
TcCLB.504017.60	1266	1717	1171	1105
TcCLB.504017.54	1326	1783	1396	1423
TcCLB.504017.50	597	712	552	473
TcCLB.504017.40	1018	1359	1316	1265
TcCLB.504017.30	2072	2461	1886	1682
TcCLB.504017.20	2278	3043	1916	1903
TcCLB.504017.10	7115	9630	9480	9691
TcCLB.506963.10	26075	36384	34962	34398
TcCLB.506963.14	9926	13618	11560	11521
TcCLB.506963.20	177	224	188	198
TcCLB.506963.30	1038	1302	995	890
TcCLB.506963.40	1354	1530	1310	1132
TcCLB.506963.60	1112	1426	909	877
TcCLB.506963.70	1054	1411	1171	1226
TcCLB.506963.80	2559	3498	2379	2294
TcCLB.506963.90	1851	2306	1835	1738
TcCLB.506963.100	1199	1527	1091	1139
TcCLB.506963.110	1072	1296	857	883
TcCLB.506963.150	0	0	0	0
TcCLB.503937.40	2	2	2	5
TcCLB.511591.10	7	8	2	3
TcCLB.511593.20	1	2	2	2
TcCLB.511593.30	0	0	0	0
TcCLB.511593.40	15	24	18	29
TcCLB.511593.51	1	0	0	0
TcCLB.511593.60	0	3	0	1
TcCLB.511593.65	0	0	0	0
TcCLB.511593.70	1	0	1	1
TcCLB.511593.80	7	2	2	2
TcCLB.511593.91	1	0	0	1
TcCLB.511595.10	1	0	0	0
TcCLB.511595.30	2	8	6	4
TcCLB.511595.39	0	1	0	1
TcCLB.511595.50	1	1	1	0
TcCLB.511595.59	0	1	0	1
TcCLB.511597.10	0	0	0	0
TcCLB.511597.25	0	0	0	0
TcCLB.511597.40	6	3	4	6
TcCLB.511597.50	0	0	0	1
TcCLB.511599.10	1	0	1	1
TcCLB.511599.30	0	0	0	0
TcCLB.511599.40	2	3	0	2
TcCLB.511599.61	2	3	2	0
TcCLB.511599.80	42	44	33	31
TcCLB.511599.85	1	3	2	1
TcCLB.511599.90	85	135	89	94
TcCLB.511599.110	0	0	0	0
TcCLB.511599.120	0	0	0	0
TcCLB.509091.10	0	0	0	0
TcCLB.511603.20	0	0	0	0
TcCLB.511603.30	3	1	0	0
TcCLB.511603.40	0	0	0	0
TcCLB.511603.60	60	63	45	35
TcCLB.511603.70	31	54	48	37
TcCLB.511603.80	26	27	22	15
TcCLB.511603.90	5	5	8	2
TcCLB.511603.100	43	77	42	45
TcCLB.511603.110	50	79	50	49
TcCLB.511603.130	0	0	0	0
TcCLB.511603.141	0	0	0	0
TcCLB.511603.151	0	0	0	0
TcCLB.511603.160	50	72	35	34
TcCLB.511603.170	0	0	1	0
TcCLB.511603.190	0	0	0	0
TcCLB.511603.200	1	1	0	0
TcCLB.511603.250	138	174	108	107
TcCLB.511603.260	6	15	14	11
TcCLB.511603.300	2	3	4	2
TcCLB.511603.304	0	0	0	0
TcCLB.511603.310	0	0	0	0
TcCLB.511603.320	0	0	0	0
TcCLB.511603.330	0	0	1	1
TcCLB.511603.343	0	0	0	0
TcCLB.511603.356	0	0	0	0
TcCLB.511603.369	0	0	0	0
TcCLB.511603.380	0	0	0	0
TcCLB.511603.390	0	0	0	0
TcCLB.511603.405	0	0	0	0
TcCLB.511603.420	0	2	0	1
TcCLB.511603.434	0	0	0	0
TcCLB.511603.450	0	0	0	0
TcCLB.511603.470	0	0	0	0
TcCLB.511603.480	1	1	0	0
TcCLB.511603.500	36	39	27	20
TcCLB.511605.5	52	84	37	37
TcCLB.511605.10	1	1	1	1
TcCLB.511605.20	0	0	1	0
TcCLB.511605.30	48	54	36	49
TcCLB.511605.55	1	4	0	4
TcCLB.511605.80	0	0	1	0
TcCLB.511605.90	1	6	2	2
TcCLB.506965.10	0	0	1	0
TcCLB.506965.20	0	0	0	0
TcCLB.506965.40	1	1	1	0
TcCLB.506965.60	4	2	2	1
TcCLB.506965.70	33	65	34	28
TcCLB.506965.90	24	23	16	13
TcCLB.506965.100	0	0	0	0
TcCLB.506965.110	0	0	0	0
TcCLB.506965.120	0	0	0	0
TcCLB.506965.130	0	0	0	0
TcCLB.506965.140	7	9	13	10
TcCLB.506965.160	0	0	0	0
TcCLB.506965.170	1	1	4	1
TcCLB.506965.180	3	2	3	0
TcCLB.506965.190	5	7	2	4
TcCLB.511607.30	1	0	0	0
TcCLB.511607.40	73	105	99	85
TcCLB.511607.60	3	8	11	3
TcCLB.511607.90	0	0	0	0
TcCLB.511607.100	0	0	0	0
TcCLB.511607.110	0	0	0	0
TcCLB.506967.10	0	4	0	1
TcCLB.506967.13	0	0	0	0
TcCLB.506967.16	0	0	0	0
TcCLB.506967.20	0	0	0	0
TcCLB.506967.27	0	1	0	0
TcCLB.506967.34	0	0	0	0
TcCLB.506967.40	8	15	12	4
TcCLB.506967.50	33	42	40	41
TcCLB.506967.60	39	64	39	33
TcCLB.506967.65	0	0	0	0
TcCLB.506967.70	0	0	0	0
TcCLB.506967.100	0	0	1	0
TcCLB.506967.110	0	1	0	0
TcCLB.506967.140	5	6	10	5
TcCLB.506967.150	2	4	1	0
TcCLB.511609.10	1	7	3	2
TcCLB.511609.30	0	0	0	0
TcCLB.511611.5	14	10	17	3
TcCLB.511611.11	0	0	0	0
TcCLB.511611.16	1	3	0	0
TcCLB.511611.20	0	0	0	0
TcCLB.511611.30	0	0	3	0
TcCLB.511611.40	0	0	0	0
TcCLB.511611.50	0	0	0	0
TcCLB.509093.10	0	0	0	0
TcCLB.511613.10	0	1	0	0
TcCLB.511613.40	3	7	6	5
TcCLB.511613.50	2	4	3	1
TcCLB.511613.60	1	1	0	2
TcCLB.511613.70	0	0	0	0
TcCLB.511613.80	1	3	1	0
TcCLB.511613.90	0	0	0	0
TcCLB.511613.100	2	0	0	0
TcCLB.511613.110	0	0	0	0
TcCLB.511613.120	2	0	0	0
TcCLB.511613.135	0	0	0	0
TcCLB.511613.151	0	0	0	0
TcCLB.511613.166	0	0	0	1
TcCLB.511613.180	2	0	0	0
TcCLB.511613.189	2	2	2	2
TcCLB.509095.10	0	0	0	0
TcCLB.509097.10	0	0	0	0
TcCLB.509097.20	0	2	0	2
TcCLB.509097.28	0	1	0	2
TcCLB.509097.36	0	1	1	0
TcCLB.509097.44	1	0	0	0
TcCLB.509097.52	0	0	0	0
TcCLB.509097.60	0	0	0	0
TcCLB.511615.10	0	0	1	0
TcCLB.422319.10	0	0	0	0
TcCLB.507237.10	0	2	3	0
TcCLB.507237.20	0	0	0	0
TcCLB.507237.24	0	2	1	0
TcCLB.507237.30	0	0	0	0
TcCLB.507237.40	1	0	0	0
TcCLB.507237.60	0	0	0	0
TcCLB.507237.70	1	0	0	0
TcCLB.507237.80	0	0	0	0
TcCLB.507237.89	0	0	0	0
TcCLB.507237.100	0	0	0	0
TcCLB.507237.110	0	0	1	0
TcCLB.507237.120	0	0	0	0
TcCLB.507237.140	0	0	0	0
TcCLB.507237.150	1	0	0	0
TcCLB.507237.160	0	0	0	0
TcCLB.507237.170	0	0	0	0
TcCLB.507237.180	0	0	0	0
TcCLB.507237.190	0	1	0	0
TcCLB.507237.200	0	0	0	0
TcCLB.507237.210	0	0	0	0
TcCLB.507237.220	2	1	2	1
TcCLB.507237.250	3	7	3	1
TcCLB.507237.260	0	1	0	0
TcCLB.507237.270	2	7	1	4
TcCLB.507237.280	0	0	0	0
TcCLB.507237.310	0	1	2	0
TcCLB.507237.320	0	0	0	0
TcCLB.507237.340	1	0	0	0
TcCLB.507237.350	0	1	0	0
TcCLB.507237.353	0	0	0	0
TcCLB.507237.356	0	0	0	0
TcCLB.507237.359	0	1	0	0
TcCLB.509513.10	1	2	4	2
TcCLB.509513.5	18	27	12	17
TcCLB.509511.10	0	0	0	0
TcCLB.507551.9	9	15	13	10
TcCLB.508563.11	0	0	0	0
TcCLB.508563.20	2	4	2	2
TcCLB.508563.30	2	0	0	1
TcCLB.510845.10	2	3	2	0
TcCLB.510847.10	2	5	4	5
TcCLB.510847.20	0	1	0	1
TcCLB.510847.40	1	0	0	1
TcCLB.510847.70	7	14	13	3
TcCLB.510849.11	0	0	0	0
TcCLB.510849.20	0	0	0	0
TcCLB.510849.30	1	1	1	1
TcCLB.510851.21	6	10	3	6
TcCLB.510851.40	0	0	0	0
TcCLB.510851.50	0	1	2	0
TcCLB.510853.10	2	2	3	3
TcCLB.510853.30	327	472	511	569
TcCLB.510853.40	1	3	3	4
TcCLB.510853.50	0	0	0	0
TcCLB.510853.73	84	92	83	80
TcCLB.510853.96	0	0	0	0
TcCLB.510853.120	950	1230	722	660
TcCLB.425311.9	1	3	2	5
TcCLB.510855.4	69	61	45	34
TcCLB.510855.10	1954	2874	1769	1745
TcCLB.510855.20	1469	2002	1195	1252
TcCLB.510855.40	2675	3840	3026	2903
TcCLB.510857.4	852	1086	691	620
TcCLB.510857.10	1494	1952	1365	1303
TcCLB.510857.20	469	660	512	501
TcCLB.510857.30	1568	2182	1343	1271
TcCLB.510857.40	1112	1682	1007	999
TcCLB.510857.50	595	792	592	576
TcCLB.510857.54	895	1243	990	1036
TcCLB.510857.60	1408	2129	1415	1306
TcCLB.508567.20	858	1194	751	666
TcCLB.508567.30	286	498	291	321
TcCLB.508567.40	1309	1721	1362	1273
TcCLB.508567.49	275	418	366	348
TcCLB.508567.60	1079	1432	1025	959
TcCLB.508567.70	929	1373	862	911
TcCLB.508567.80	1634	2316	1558	1476
TcCLB.508567.89	1009	1422	960	994
TcCLB.508567.100	2589	4171	2845	2714
TcCLB.510859.10	1249	1647	1273	1242
TcCLB.510859.17	1334	1836	1568	1537
TcCLB.510859.24	1236	1851	1282	1336
TcCLB.510859.30	2546	3638	2272	2201
TcCLB.510859.40	1121	1612	1243	1176
TcCLB.510859.50	670	912	857	819
TcCLB.510861.14	3810	5752	4503	4683
TcCLB.510861.30	1066	1379	946	909
TcCLB.510861.40	1459	2178	1513	1562
TcCLB.510861.50	0	0	0	0
TcCLB.510861.60	1659	2450	1693	1645
TcCLB.510861.70	905	1310	1054	1010
TcCLB.510861.80	358	501	406	416
TcCLB.510861.94	996	1406	1039	976
TcCLB.510861.110	1052	1387	866	861
TcCLB.510861.125	463	648	439	420
TcCLB.510861.140	2190	3223	2587	2624
TcCLB.510861.150	1446	2098	1910	1973
TcCLB.503715.40	311	477	411	400
TcCLB.503715.30	1883	2806	2768	3012
TcCLB.503715.20	731	1057	805	822
TcCLB.503715.10	1679	2383	1816	1744
TcCLB.508569.10	499	803	898	998
TcCLB.508569.20	2276	3221	2384	2183
TcCLB.508569.70	2845	4052	3696	3646
TcCLB.508569.80	2008	2609	1603	1594
TcCLB.508569.90	402	639	391	398
TcCLB.508569.100	707	1081	916	776
TcCLB.508569.120	1667	2475	1862	1875
TcCLB.508569.130	1872	2759	1991	2058
TcCLB.508569.140	880	1251	1021	912
TcCLB.508571.10	106	151	161	154
TcCLB.510863.9	70	96	77	94
TcCLB.510863.20	788	1046	872	756
TcCLB.510863.30	1557	2133	2049	2197
TcCLB.506401.12	22	25	37	51
TcCLB.506401.24	1094	1688	1476	1428
TcCLB.506401.50	1018	1356	902	885
TcCLB.506401.70	2011	2592	1813	1643
TcCLB.506401.80	2317	3369	2120	2087
TcCLB.506401.90	1091	1463	1022	986
TcCLB.506401.100	3431	5167	3697	3673
TcCLB.506401.110	4926	7713	5823	5694
TcCLB.506401.120	191	270	330	301
TcCLB.506401.130	650	911	802	773
TcCLB.506401.140	788	1156	795	798
TcCLB.506401.150	586	791	594	602
TcCLB.506401.160	1170	1647	1611	1727
TcCLB.506401.170	3417	4861	3282	3083
TcCLB.506401.180	2329	3408	3027	3050
TcCLB.506401.190	1280	1773	1430	1419
TcCLB.506401.200	780	1014	753	729
TcCLB.506401.210	876	1208	866	1001
TcCLB.506401.220	529	679	698	636
TcCLB.506401.230	2982	4454	2994	2958
TcCLB.506401.240	1604	2186	1526	1507
TcCLB.506401.250	1788	2425	1869	1907
TcCLB.506401.280	2214	2867	2294	2211
TcCLB.506401.290	725	1038	1020	1012
TcCLB.506401.300	1602	1905	1541	1385
TcCLB.506401.304	875	1131	843	823
TcCLB.506401.310	1054	1386	1116	1157
TcCLB.506401.320	31470	44035	40865	40575
TcCLB.506401.330	1026	1414	951	920
TcCLB.506401.350	2965	3871	2699	2506
TcCLB.506401.360	265	347	215	222
TcCLB.506401.370	418	506	334	329
TcCLB.506401.380	5	7	0	3
TcCLB.508609.10	13	17	12	11
TcCLB.508609.20	74	90	59	66
TcCLB.508611.30	6	5	3	3
TcCLB.508975.30	0	2	2	1
TcCLB.508975.20	1949	2422	2077	2001
TcCLB.508975.10	3290	4035	2612	2490
TcCLB.508975.4	550	744	563	518
TcCLB.508973.110	576	716	479	455
TcCLB.508973.90	783	999	746	682
TcCLB.508973.80	1549	1808	1528	1260
TcCLB.508973.69	789	929	679	671
TcCLB.508973.60	1503	2123	1533	1547
TcCLB.508973.50	2941	4259	3151	3117
TcCLB.508973.30	953	1140	653	566
TcCLB.508973.20	624	716	464	430
TcCLB.508973.9	572	666	373	317
TcCLB.511395.120	7	2	0	4
TcCLB.511395.90	1301	1977	1097	1066
TcCLB.511395.80	1372	1992	1208	1203
TcCLB.511395.70	833	1096	748	629
TcCLB.511395.60	2503	3548	2401	2311
TcCLB.511395.50	556	745	529	530
TcCLB.511395.40	2330	3074	1452	1329
TcCLB.511395.30	2730	3950	2235	2245
TcCLB.511395.20	1889	2589	1622	1529
TcCLB.511395.14	405	557	349	381
TcCLB.511395.10	877	1308	783	736
TcCLB.511393.88	1078	1402	888	823
TcCLB.511393.79	1407	1815	1162	1254
TcCLB.511393.70	1689	2258	1386	1280
TcCLB.511393.60	2092	3070	2038	2126
TcCLB.511393.49	1839	2307	1973	1947
TcCLB.511393.40	716	932	583	570
TcCLB.511393.30	1195	1499	982	885
TcCLB.511393.20	811	1088	658	551
TcCLB.511393.10	830	986	640	617
TcCLB.506487.60	169	180	126	145
TcCLB.506487.50	66	81	72	79
TcCLB.506487.37	13	8	8	10
TcCLB.506487.24	1	6	0	2
TcCLB.504139.10	3	3	0	3
TcCLB.510005.50	6	3	3	5
TcCLB.510005.41	31	52	36	21
TcCLB.510005.30	4	12	9	2
TcCLB.510005.20	29	39	47	31
TcCLB.510005.11	463	608	461	448
TcCLB.415331.10	16	12	4	4
TcCLB.505607.9	1	1	0	1
TcCLB.508279.10	3	8	2	5
TcCLB.466007.9	0	0	0	0
TcCLB.508281.9	5	0	3	2
TcCLB.508283.10	8	8	6	6
TcCLB.508283.25	2	0	5	2
TcCLB.508283.40	0	1	0	0
TcCLB.508283.60	10	15	9	5
TcCLB.508283.69	1	1	0	0
TcCLB.510447.10	1	4	0	2
TcCLB.510449.10	19	42	17	19
TcCLB.510449.20	1	1	1	0
TcCLB.510451.10	50	69	63	53
TcCLB.510451.21	1	0	0	1
TcCLB.508285.5	1	0	0	1
TcCLB.508285.10	4994	7229	4362	4103
TcCLB.508285.20	5	3	5	4
TcCLB.508285.30	12	15	8	6
TcCLB.508285.40	5	12	7	8
TcCLB.508285.50	64	92	58	60
TcCLB.508285.60	9	11	17	8
TcCLB.507941.10	2595	3595	2522	2218
TcCLB.507941.14	314	444	344	339
TcCLB.507941.20	2230	2911	2012	1891
TcCLB.507941.30	1438	1972	1438	1388
TcCLB.507941.40	926	1289	961	793
TcCLB.507941.50	2547	3412	2707	2597
TcCLB.507941.60	1591	2131	1588	1474
TcCLB.507941.70	1897	2543	1785	1782
TcCLB.507941.80	960	1316	1019	1011
TcCLB.507941.100	610	824	736	720
TcCLB.507941.110	930	1317	942	800
TcCLB.507941.120	1177	1616	1358	1355
TcCLB.507941.130	575	781	596	534
TcCLB.507941.150	0	0	0	0
TcCLB.507941.160	0	0	0	0
TcCLB.507941.170	10	14	10	9
TcCLB.508203.20	0	0	0	0
TcCLB.508203.29	0	0	0	0
TcCLB.508203.38	0	0	0	0
TcCLB.508203.47	0	0	0	0
TcCLB.508203.56	0	0	0	0
TcCLB.510351.11	0	2	1	0
TcCLB.510351.20	0	0	0	0
TcCLB.510351.31	18	10	5	14
TcCLB.510351.40	1485	2150	1575	1477
TcCLB.510351.50	1925	2759	2418	2433
TcCLB.510351.60	819	1099	837	787
TcCLB.510351.70	1480	1978	1384	1368
TcCLB.510351.80	866	1086	902	812
TcCLB.510351.90	2574	3524	2136	2273
TcCLB.510351.100	742	938	756	696
TcCLB.510351.110	1327	1637	1411	1338
TcCLB.510351.120	1124	1374	1107	1076
TcCLB.510351.130	728	944	718	599
TcCLB.510351.140	717	893	701	657
TcCLB.510351.150	713	980	590	632
TcCLB.449247.4	702	992	570	572
TcCLB.449247.10	590	663	530	484
TcCLB.449247.20	684	796	671	557
TcCLB.508205.4	431	569	383	386
TcCLB.508205.10	1027	1269	1008	964
TcCLB.508205.20	5809	7773	5852	5527
TcCLB.508205.30	2287	3335	2766	2751
TcCLB.508205.39	958	1141	840	772
TcCLB.508205.48	541	748	577	583
TcCLB.510353.10	2469	3304	2305	2167
TcCLB.510353.20	2368	3058	1948	1804
TcCLB.510353.30	5759	6994	4366	4233
TcCLB.419417.4	2405	2972	2411	2387
TcCLB.419417.10	184	252	176	189
TcCLB.419417.19	1158	1409	1049	973
TcCLB.506717.4	686	803	606	609
TcCLB.506717.10	539	726	490	552
TcCLB.506717.20	49	53	41	35
TcCLB.506717.25	82	84	95	99
TcCLB.506717.30	1	1	2	1
TcCLB.506717.60	11	19	9	7
TcCLB.506717.80	7	8	6	5
TcCLB.506717.100	5	2	3	3
TcCLB.506717.130	66	114	66	71
TcCLB.506717.140	0	2	1	1
TcCLB.506717.200	0	0	1	0
TcCLB.506717.219	2	1	4	2
TcCLB.506717.240	0	0	1	0
TcCLB.506341.50	0	2	0	1
TcCLB.506341.40	0	1	1	0
TcCLB.506341.30	3	8	5	3
TcCLB.506341.20	1167	1666	1281	1205
TcCLB.506341.10	2575	3401	2465	2382
TcCLB.397937.5	956	1238	851	813
[truncated: 8,597 more rows]

## Sheet: B - DE_analysis
gene_id	product	total_exon_length	C1_S14_count	C2_S1_count	H1_S3_count	H2_S5_count	C1_S14_fpkm	C2_S1_fpkm	H1_S3_fpkm	H2_S5_fpkm	GFOLD	E-FDR	log2fdc	fdc	fpkm_f_avg	fpkm_H_avg
TcCLB.511071.140	2-amino-3-ketobutyrate coenzyme A ligase, putative	1215	1441	1848	6394	6494	87.5	82.1	402.4	421.5	1.9	2.3	2.3	4.9	84.4	411.8
TcCLB.508647.280	malic enzyme	1698	1536	2145	5447	6064	66.8	68.2	245.3	281.7	1.6	2.0	2.0	3.9	67.6	263.2
TcCLB.503841.70	aspartate aminotransferase, putative	1215	1030	1422	3102	3279	62.6	63.2	195.2	212.8	1.3	1.7	1.7	3.2	62.9	203.9
TcCLB.503841.80	NADH-dependent fumarate reductase, putative	663	105	140	290	331	11.7	11.4	33.4	39.4	1.1	1.7	1.7	3.2	11.5	36.4
TcCLB.504019.3	hypothetical protein (fragment)	5442	306	470	837	890	4.1	4.7	11.8	12.9	1.1	1.5	1.5	2.8	4.4	12.3
TcCLB.509007.50	hypothetical protein	687	99	103	216	211	10.6	8.1	24	24.2	1.0	1.4	1.4	2.7	9.2	24.1
TcCLB.506495.50	hypothetical protein	984	54	69	136	123	4	3.8	10.6	9.9	0.9	1.4	1.4	2.6	3.9	10.2
TcCLB.507133.20	trans-sialidase, putative (fragment)	270	351	467	739	908	95.9	93.3	209.3	265.2	0.9	1.3	1.3	2.5	94.4	236.8
TcCLB.510323.110	NLI interacting factor-like phosphatase, putative	1116	168	216	367	362	11.1	10.4	25.1	25.6	0.8	1.2	1.2	2.4	10.7	25.4
TcCLB.504929.5	zinc finger CCCH domain containing protein 11	795	1439	1732	2994	2983	133.6	117.6	288	295.9	0.9	1.2	1.2	2.3	124.3	291.9
TcCLB.412093.10	antigenic protein (pseudogene), putative	1173	85	128	206	183	5.3	5.9	13.4	12.3	0.7	1.2	1.2	2.3	5.7	12.9
TcCLB.510507.50	RNA-binding protein, putative	990	55	84	127	131	4.1	4.6	9.8	10.4	0.7	1.2	1.2	2.3	4.4	10.1
TcCLB.511805.20	Trichohyalin, putative	2067	705	1164	1646	1633	25.2	30.4	60.9	62.3	0.9	1.2	1.2	2.3	28.2	61.6
TcCLB.511127.10	RNA-binding protein 5, putative	723	68	102	153	150	6.9	7.6	16.2	16.4	0.6	1.1	1.1	2.2	7.3	16.3
TcCLB.511583.40	tricarboxylate carrier, putative	984	548	884	1206	1249	41.1	48.5	93.7	100.1	0.7	1.1	1.1	2.2	45.4	96.9
TcCLB.509779.60	kinetoplastid-specific dual specificity phosphatase, putative	1128	97	130	200	197	6.3	6.2	13.6	13.8	0.6	1.1	1.1	2.2	6.3	13.7
TcCLB.510247.20	casein kinase I, putative	1110	133	161	239	258	8.8	7.8	16.5	18.3	0.6	1.1	1.1	2.1	8.3	17.4
TcCLB.506937.10	cytosolic malate dehydrogenase, putative	999	2332	2810	4389	4286	172.3	151.8	336	338.4	0.7	1.1	1.1	2.1	160.4	337.1
TcCLB.508323.90	hypothetical protein, conserved	1248	417	500	777	765	24.7	21.6	47.6	48.3	0.7	1.0	1.0	2.1	22.9	48.0
TcCLB.506929.54	hypothetical protein	984	352	450	650	692	26.4	24.7	50.5	55.5	0.6	1.0	1.0	2.1	25.4	53.0
TcCLB.508277.170	conserved protein	366	307	365	539	571	61.9	53.8	112.6	123	0.6	1.0	1.0	2.1	57.2	117.7
TcCLB.504147.110	asparaginase, putative	1164	253	326	466	471	16	15.1	30.6	31.9	0.6	1.0	1.0	2.0	15.5	31.3
TcCLB.511141.10	hypothetical protein, conserved	1338	551	819	1039	1134	30.4	33	59.4	66.8	0.6	1.0	1.0	2.0	31.9	63.1
TcCLB.503989.10	zinc finger protein 2, putative	543	1593	2368	3062	3237	216.5	235.3	431.2	470.2	0.6	1.0	1.0	2.0	227.4	450.4
TcCLB.504625.70	kinetoplast DNA-associated protein, putative	3354	2123	3316	4013	4373	46.7	53.3	91.5	102.8	0.6	1.0	1.0	2.0	50.5	97.1
TcCLB.503865.60	hypothetical protein, conserved	2013	3550	5321	6546	7009	130.1	142.6	248.7	274.6	0.6	1.0	1.0	1.9	137.4	261.4
TcCLB.506795.80	proline racemase	1065	3362	4442	5533	6427	233	225.1	397.3	475.9	0.6	0.9	0.9	1.9	228.4	436.0
TcCLB.511253.10	kinesin-like protein, putative	1248	484	666	891	866	28.6	28.8	54.6	54.7	0.6	0.9	0.9	1.9	28.7	54.7
TcCLB.436497.10	hypothetical protein	2022	279	449	575	526	10.2	12	21.7	20.5	0.6	0.9	0.9	1.9	11.2	21.1
TcCLB.503685.5	RNA-binding protein, putative (fragment)	300	40	58	75	77	9.8	10.4	19.1	20.2	0.4	0.9	0.9	1.9	10.2	19.7
TcCLB.507035.80	trans-sialidase (pseudogene), putative	2181	495	686	827	929	16.7	17	29	33.6	0.6	0.9	0.9	1.9	16.9	31.3
TcCLB.507639.10	poly-zinc finger protein 2, putative	579	224	297	379	403	28.5	27.7	50.1	54.9	0.5	0.9	0.9	1.9	28.0	52.4
TcCLB.506465.10	hypothetical protein, conserved	1245	1975	2800	3495	3550	117.1	121.4	214.7	224.9	0.6	0.9	0.9	1.9	119.5	219.7
TcCLB.510295.10	Enriched in surface-labeled proteome protein 18	654	2058	2904	3536	3762	232.2	239.6	413.5	453.7	0.6	0.9	0.9	1.9	236.5	433.3
TcCLB.510247.10	R27-2 protein, putative	4794	1639	2581	3084	3125	25.2	29	49.2	51.4	0.6	0.9	0.9	1.9	27.4	50.3
TcCLB.506885.280	NIMA-related kinase, putative	1428	142	143	230	185	7.3	5.4	12.3	10.2	0.4	0.9	0.9	1.9	6.2	11.3
TcCLB.508717.60	trans-sialidase, Group I, putative	2358	290	375	480	511	9.1	8.6	15.6	17.1	0.5	0.9	0.9	1.9	8.8	16.3
TcCLB.506529.600	metacyclin II, putative	825	377	542	632	736	33.7	35.4	58.6	70.4	0.5	0.9	0.9	1.8	34.7	64.4
TcCLB.507747.10	surface protease GP63, putative	1989	175	241	315	291	6.5	6.5	12.1	11.5	0.5	0.9	0.9	1.8	6.5	11.8
TcCLB.469785.40	RNA-binding protein, putative	639	353	460	572	630	40.8	38.8	68.5	77.8	0.5	0.9	0.9	1.8	39.7	73.0
TcCLB.511365.90	hypothetical protein, conserved	2574	1245	1827	2202	2260	35.7	38.3	65.4	69.2	0.5	0.9	0.9	1.8	37.2	67.3
TcCLB.510525.139	NEK family Serine/threonine-protein kinase, putative	992	435	621	765	764	32.4	33.8	59	60.7	0.5	0.9	0.9	1.8	33.2	59.8
TcCLB.506773.10	conserved protein, unknown function	1776	309	429	534	543	12.8	13	23	24.1	0.5	0.9	0.9	1.8	13.0	23.5
TcCLB.504167.20	mucin TcMUCI, putative	522	288	466	524	571	40.7	48.2	76.8	86.3	0.5	0.9	0.9	1.8	45.0	81.4
TcCLB.511253.20	kinesin-like protein, putative	2298	179	257	320	321	5.7	6	10.6	11	0.5	0.9	0.9	1.8	5.9	10.8
TcCLB.503697.140	hypothetical protein	423	1289	2014	2234	2563	224.9	256.9	403.9	477.9	0.5	0.9	0.9	1.8	243.4	440.3
TcCLB.508569.10	hypothetical protein, conserved	1791	499	803	898	998	20.6	24.2	38.3	43.9	0.5	0.9	0.9	1.8	22.7	41.1
TcCLB.511421.80	Midasin, putative (pseudogene)	13803	5510	7807	9271	9769	29.5	30.5	51.4	55.8	0.5	0.8	0.8	1.8	30.1	53.6
TcCLB.508039.70	hypothetical protein, conserved	297	41	51	58	73	10.2	9.3	14.9	19.4	0.2	0.8	0.8	1.8	9.7	17.1
TcCLB.506775.160	hypothetical protein, conserved	1644	1816	2590	3125	3089	81.5	85	145.4	148.2	0.5	0.8	0.8	1.8	83.5	146.8
TcCLB.509269.4	Tb-291 membrane associated protein, putative	3906	1036	1639	1843	1877	19.6	22.6	36.1	37.9	0.5	0.8	0.8	1.8	21.3	37.0
TcCLB.505807.180	2-hydroxy-3-oxopropionate reductase, putative	909	2852	4007	4751	4866	231.5	237.9	399.7	422.2	0.5	0.8	0.8	1.8	235.2	410.8
TcCLB.508927.10	hypothetical protein, conserved	735	743	1033	1169	1313	74.6	75.8	121.6	140.9	0.5	0.8	0.8	1.8	75.3	131.1
TcCLB.509551.60	hypothetical protein, conserved	726	228	340	380	396	23.2	25.3	40	43	0.3	0.8	0.8	1.7	24.4	41.5
TcCLB.506755.270	hypothetical protein, conserved	849	554	752	865	955	48.2	47.8	77.9	88.7	0.5	0.8	0.8	1.7	47.9	83.2
TcCLB.510853.30	trans-sialidase (pseudogene), putative	2118	327	472	511	569	11.4	12	18.4	21.2	0.4	0.8	0.8	1.7	11.8	19.8
TcCLB.511051.39	40S ribosomal protein S4, putative	822	164	217	280	239	14.7	14.2	26	22.9	0.4	0.8	0.8	1.7	14.4	24.5
TcCLB.504163.40	fructose-bisphosphate aldolase, glycosomal, putative	1119	251	351	415	392	16.6	16.9	28.4	27.6	0.4	0.8	0.8	1.7	16.8	28.0
TcCLB.506401.120	40S ribosomal protein S9, putative	573	191	270	330	301	24.6	25.4	44	41.4	0.4	0.8	0.8	1.7	25.1	42.8
TcCLB.508951.20	hexokinase, putative	1416	12238	16175	19871	18845	637.8	616.4	1073.1	1049.6	0.5	0.8	0.8	1.7	625.4	1061.6
TcCLB.508809.50	hypothetical protein	918	79	97	119	120	6.4	5.7	9.9	10.3	0.2	0.8	0.8	1.7	6.0	10.1
TcCLB.506211.107	hypothetical protein, conserved	1830	1098	1656	1798	1850	44.3	48.8	75.1	79.7	0.4	0.8	0.8	1.7	46.9	77.4
TcCLB.506673.69	Basal body protein	4090	544	813	881	912	9.8	10.7	16.5	17.6	0.4	0.8	0.8	1.7	10.3	17.0
TcCLB.507925.40	pyridoxal kinase, putative	903	2997	3729	4445	4608	244.9	222.8	376.4	402.5	0.4	0.7	0.7	1.7	232.2	389.2
TcCLB.510773.30	hypothetical protein	1260	174	243	286	265	10.2	10.4	17.4	16.6	0.3	0.7	0.7	1.7	10.3	17.0
TcCLB.504213.50	hypothetical protein, conserved	1464	822	1218	1274	1400	41.4	44.9	66.5	75.4	0.4	0.7	0.7	1.7	43.4	70.9
TcCLB.503905.50	PSP1 C-terminal conserved region, putative	1179	272	346	431	396	17	15.8	28	26.5	0.3	0.7	0.7	1.7	16.3	27.2
TcCLB.506211.150	polyprenyl synthase, putative	2244	1655	2138	2508	2496	54.4	51.4	85.5	87.7	0.4	0.7	0.7	1.7	52.7	86.6
TcCLB.511545.110	hypothetical protein	1119	1534	2041	2389	2330	101.2	98.4	163.3	164.2	0.3	0.7	0.7	1.6	99.6	163.7
TcCLB.509737.9	trans-sialidase, putative (fragment)	1020	140	189	233	197	10.1	10	17.5	15.2	0.3	0.7	0.7	1.6	10.1	16.4
TcCLB.508307.180	hypothetical protein, conserved	1173	831	1237	1253	1414	52.3	56.9	81.7	95.1	0.4	0.7	0.7	1.6	54.9	88.3
TcCLB.506657.88	hypothetical protein, conserved	978	345	489	589	484	26	27	46.1	39	0.3	0.7	0.7	1.6	26.6	42.6
TcCLB.506863.80	ApaH-like phosphatase ALPH1, putative	1998	1663	2283	2523	2514	61.4	61.7	96.6	99.2	0.4	0.7	0.7	1.6	61.6	97.9
TcCLB.508323.50	MORN repeat, putative	1293	1278	1592	1867	1822	72.9	66.4	110.4	111.1	0.4	0.7	0.7	1.6	69.2	110.8
TcCLB.510297.119	hypothetical protein, conserved	286	40	44	49	56	10.3	8.3	13.1	15.4	0.0	0.7	0.7	1.6	9.2	14.3
TcCLB.503795.10	hypothetical protein, conserved	1431	233	282	344	319	12	10.6	18.4	17.6	0.3	0.7	0.7	1.6	11.2	18.0
TcCLB.506863.40	hypothetical protein, conserved	945	1748	2236	2531	2526	136.5	127.7	204.8	210.8	0.3	0.7	0.7	1.6	131.4	207.8
TcCLB.509805.10	cAMP-dependent protein kinase catalytic subunit 3	603	191	269	309	277	23.4	24.1	39.2	36.2	0.3	0.7	0.7	1.6	23.8	37.7
TcCLB.506237.19	hypothetical protein, conserved	727	119	177	187	181	12.1	13.1	19.7	19.6	0.2	0.7	0.7	1.6	12.7	19.7
TcCLB.509167.60	Tumour suppressor, Mitostatin, putative	1311	4452	5517	6029	6420	250.6	227.1	351.7	386.2	0.3	0.7	0.7	1.6	237.0	368.7
TcCLB.503527.60	hypothetical protein, conserved	1050	639	915	959	977	44.9	47	69.8	73.4	0.3	0.6	0.6	1.6	46.1	71.6
TcCLB.504277.30	hypothetical protein	1035	273	375	403	422	19.5	19.5	29.8	32.2	0.2	0.6	0.6	1.6	19.5	30.9
TcCLB.503821.5	Uncharacterised ACR, YagE family COG1723, putative	243	148	219	220	230	44.9	48.6	69.2	74.6	0.2	0.6	0.6	1.6	47.1	71.9
TcCLB.511425.40	hypothetical protein, conserved	1974	2680	3979	3966	4205	100.2	108.8	153.6	168	0.3	0.6	0.6	1.6	105.1	160.7
TcCLB.506399.40	hypothetical protein, conserved	1806	625	938	955	942	25.5	28	40.4	41.1	0.3	0.6	0.6	1.6	27.0	40.8
TcCLB.510755.129	60S ribosomal protein L12, putative	597	795	997	1115	1143	98.3	90.1	142.8	151	0.3	0.6	0.6	1.6	93.6	146.8
TcCLB.503715.30	ras-related protein RAB1A, putative	633	1883	2806	2768	3012	219.5	239.2	334.4	375.3	0.3	0.6	0.6	1.6	230.9	354.5
TcCLB.511051.50	40S ribosomal protein S4, putative	822	163	243	270	230	14.6	16	25.1	22.1	0.2	0.6	0.6	1.6	15.4	23.6
TcCLB.507709.50	60S ribosomal protein L6, putative	582	273	356	411	369	34.6	33	54	50	0.2	0.6	0.6	1.6	33.7	52.0
TcCLB.510773.40	hypothetical protein	1839	366	618	609	613	14.7	18.1	25.3	26.3	0.3	0.6	0.6	1.6	16.7	25.8
TcCLB.507639.90	hypothetical protein, conserved	1335	864	1074	1185	1219	47.8	43.4	67.9	72	0.3	0.6	0.6	1.6	45.2	69.9
TcCLB.504181.20	40S ribosomal protein S23, putative	432	81	110	116	120	13.8	13.7	20.5	21.9	0.1	0.6	0.6	1.6	13.8	21.2
TcCLB.506413.30	40S ribosomal protein S33, putative	339	509	722	747	769	110.8	114.9	168.5	178.9	0.2	0.6	0.6	1.6	113.2	173.6
TcCLB.509197.39	cation transporter, putative	1128	4059	5476	5979	5750	265.5	261.9	405.3	402	0.3	0.6	0.6	1.5	263.5	403.7
TcCLB.503897.30	hypothetical protein, conserved	678	2366	3311	3341	3686	257.5	263.5	376.8	428.8	0.3	0.6	0.6	1.5	261.0	402.4
TcCLB.509231.39	zinc finger protein 3	417	3609	5343	5246	5706	638.7	691.4	962	1079.2	0.3	0.6	0.6	1.5	669.1	1019.7
TcCLB.511127.230	hypothetical protein, conserved	2664	577	940	917	906	16	19	26.3	26.8	0.2	0.6	0.6	1.5	17.7	26.6
TcCLB.511427.19	conserved protein, unknown function (fragment)	1497	671	1020	1046	1017	33.1	36.8	53.4	53.6	0.3	0.6	0.6	1.5	35.2	53.5
TcCLB.507467.40	choline/carnitine O-acetyltransferase, putative, frameshift	2118	281	366	428	388	9.8	9.3	15.5	14.4	0.2	0.6	0.6	1.5	9.5	15.0
TcCLB.507039.10	iron superoxide dismutase, putative	342	1163	1525	1685	1651	250.9	240.6	376.8	380.7	0.3	0.6	0.6	1.5	245.0	378.7
TcCLB.511131.60	hypothetical protein, conserved	1593	3026	4266	4373	4535	140.2	144.5	209.9	224.5	0.3	0.6	0.6	1.5	142.7	217.1
TcCLB.507099.110	hypothetical protein, conserved	1599	1627	2354	2388	2442	75.1	79.4	114.2	120.4	0.3	0.6	0.6	1.5	77.6	117.3
TcCLB.506693.30	RNA-binding protein 6, putative	732	164	259	277	237	16.5	19.1	28.9	25.5	0.2	0.6	0.6	1.5	18.0	27.3
TcCLB.506811.180	STE/STE11 serine/threonine-protein kinase, putative	4230	780	1194	1178	1170	13.6	15.2	21.3	21.8	0.3	0.6	0.6	1.5	14.5	21.6
TcCLB.511729.40	60S ribosomal protein L9, putative	570	180	254	271	241	23.3	24	36.4	33.3	0.2	0.6	0.6	1.5	23.7	34.9
TcCLB.509631.140	Flagellar attachment zone protein 1, putative	4764	834	1396	1320	1336	12.9	15.8	21.2	22.1	0.3	0.6	0.6	1.5	14.6	21.6
TcCLB.509279.10	hypothetical protein, conserved	672	1751	2207	2451	2344	192.3	177.2	278.9	275.1	0.3	0.6	0.6	1.5	183.6	277.0
TcCLB.508731.9	Uncharacterised ACR, YagE family COG1723, putative	1257	526	716	763	741	30.9	30.7	46.4	46.5	0.3	0.6	0.6	1.5	30.8	46.5
TcCLB.506699.34	ATP-dependent 6-phosphofructokinase, glycosomal (pseudogene)	1458	3664	4654	4945	5102	185.4	172.2	259.4	276	0.3	0.6	0.6	1.5	177.8	267.5
TcCLB.511179.140	hypothetical protein, conserved	1953	2497	2958	3358	3368	94.4	81.7	131.5	136	0.2	0.6	0.6	1.5	87.1	133.7
TcCLB.508277.280	hypothetical protein	624	347	417	466	460	41	36.1	57.1	58.1	0.2	0.6	0.6	1.5	38.2	57.6
TcCLB.510171.10	trans-sialidase, putative (fragment)	1218	218	372	356	353	13.2	16.5	22.4	22.9	0.1	0.6	0.6	1.5	15.1	22.6
TcCLB.506399.20	hypothetical protein, conserved	1461	2387	3212	3361	3278	120.6	118.6	175.9	177	0.2	0.6	0.6	1.5	119.4	176.4
TcCLB.510761.14	60S ribosomal protein L26, putative	432	235	254	285	310	40.1	31.7	50.4	56.6	0.1	0.6	0.6	1.5	35.3	53.5
TcCLB.506825.40	hypothetical protein, conserved	1548	814	952	1039	1074	38.8	33.2	51.3	54.7	0.2	0.6	0.6	1.5	35.6	53.0
TcCLB.506685.40	hypothetical protein, conserved	963	504	685	713	714	38.6	38.4	56.6	58.5	0.2	0.6	0.6	1.5	38.5	57.5
TcCLB.507099.80	ABC transporter, putative	5511	1860	2764	2748	2738	24.9	27.1	38.1	39.2	0.2	0.6	0.6	1.5	26.2	38.6
TcCLB.508183.29	hypothetical protein, conserved (fragment)	729	582	721	782	797	58.9	53.4	82	86.2	0.2	0.6	0.6	1.5	55.7	84.1
TcCLB.503683.30	RNA-binding protein, putative	1077	109	148	154	154	7.5	7.4	10.9	11.3	0.2	0.6	0.6	1.5	7.4	11.1
TcCLB.506697.20	3'-5'-cyclic nucleotide phosphodiesterase C	2775	1884	2645	2715	2654	50.1	51.4	74.8	75.4	0.2	0.6	0.6	1.5	50.9	75.1
TcCLB.503677.10	phosphomannose isomerase, putative	1227	1502	2092	2181	2136	90.3	92	135.9	137.3	0.3	0.6	0.6	1.5	91.3	136.6
TcCLB.506775.70	Optic atrophy 3 protein (OPA3), putative	699	751	1088	1086	1096	79.3	84	118.8	123.7	0.2	0.6	0.6	1.5	82.0	121.2
TcCLB.511001.18	40S ribosomal protein S3A, putative	786	167	231	233	246	15.7	15.9	22.7	24.7	0.2	0.6	0.6	1.5	15.8	23.7
TcCLB.510297.40	hypothetical protein	993	161	240	235	238	12	13	18.1	18.9	0.1	0.6	0.6	1.5	12.6	18.5
TcCLB.506401.160	kinetoplastid kinetochore protein 9	1026	1170	1647	1611	1727	84.2	86.6	120.1	132.8	0.2	0.6	0.6	1.5	85.6	126.3
TcCLB.508277.401	magnesium and cobalt transport protein, putative (fragment)	1422	413	582	584	596	21.4	22.1	31.4	33.1	0.2	0.6	0.6	1.5	21.8	32.2
TcCLB.509007.40	hypothetical protein, conserved	1377	375	463	524	484	20.1	18.1	29.1	27.7	0.2	0.6	0.6	1.5	19.0	28.4
TcCLB.507641.90	hypothetical protein, conserved	1056	1018	1397	1371	1466	71.1	71.4	99.3	109.5	0.2	0.6	0.6	1.5	71.3	104.3
TcCLB.503897.70	hypothetical protein, conserved	522	1442	2114	1993	2143	203.9	218.5	292	323.8	0.2	0.6	0.6	1.5	212.3	307.6
TcCLB.480997.10	hypothetical protein, conserved	1770	301	444	440	446	12.5	13.5	19	19.9	0.2	0.6	0.6	1.5	13.1	19.4
TcCLB.510291.14	mitochondrial carrier protein, putative	2124	496	647	690	674	17.2	16.4	24.8	25	0.2	0.6	0.6	1.5	16.8	24.9
TcCLB.507641.104	small GTPase, putative	1110	619	840	871	876	41.2	40.8	60	62.2	0.2	0.6	0.6	1.5	41.0	61.1
TcCLB.506811.160	R27-2 protein, putative	3417	811	1112	1191	1087	17.5	17.6	26.7	25.1	0.2	0.6	0.6	1.5	17.5	25.9
TcCLB.510769.49	40S ribosomal protein S6, putative	753	15950	21565	22567	21535	1563.1	1545.3	2291.8	2255.5	0.1	0.6	0.6	1.5	1552.8	2273.9
TcCLB.508731.60	adenylosuccinate synthetase, putative	1851	1709	2103	2386	2191	68.1	61.3	98.6	93.4	0.2	0.6	0.6	1.5	64.2	96.0
TcCLB.509979.95	60S ribosomal protein L35, putative	384	591	678	734	757	113.6	95.3	146.2	155.5	0.2	0.6	0.6	1.5	103.0	150.8
TcCLB.508719.60	kinetoplast DNA-associated protein, putative	384	174	249	245	250	33.4	35	48.8	51.3	0.2	0.6	0.6	1.5	34.3	50.0
TcCLB.511145.46	60S ribosomal protein L37a, putative	273	112	109	136	129	30.3	21.5	38.1	37.3	0.0	0.6	0.6	1.5	25.2	37.7
TcCLB.510877.10	antigenic protein, putative	2562	641	910	970	857	18.5	19.2	29	26.4	0.2	0.6	0.6	1.5	18.9	27.7
TcCLB.506227.205	hypothetical protein, conserved	897	307	437	445	424	25.3	26.3	37.9	37.3	0.2	0.6	0.6	1.5	25.9	37.6
TcCLB.506739.99	zinc finger (CCCH type) protein, putative	522	9258	12610	12930	12704	1308.8	1303.5	1894.2	1919.4	0.2	0.6	0.6	1.5	1305.7	1906.6
TcCLB.508089.20	UDP-glucoronosyl and UDP-glucosyl transferase, putative	1716	880	1261	1191	1303	37.8	39.7	53.1	59.9	0.2	0.6	0.6	1.5	38.9	56.4
TcCLB.511419.80	phosphatidylinositol-4-phosphate 5-kinase related	1308	656	934	921	929	37	38.5	53.8	56	0.2	0.5	0.5	1.5	37.9	54.9
TcCLB.509591.60	phospholipid-transporting ATPase 1-like protein, putative	3300	337	475	483	465	7.5	7.8	11.2	11.1	0.1	0.5	0.5	1.5	7.7	11.2
TcCLB.506925.10	hypothetical protein	936	750	944	1012	968	59.1	54.4	82.7	81.6	0.2	0.5	0.5	1.5	56.4	82.1
TcCLB.511693.130	hypothetical protein	1152	1376	2127	2089	1968	88.1	99.6	138.7	134.7	0.2	0.5	0.5	1.5	94.8	136.7
TcCLB.506945.290	ribosomal protein L15, putative	615	74	115	114	101	8.9	10.1	14.2	13	0.0	0.5	0.5	1.5	9.6	13.6
TcCLB.504153.360	succinyl-coA:3-ketoacid-coenzyme A transferase, mitochondrial precursor, putative	1476	8562	11902	11587	12077	428.1	435.1	600.3	645.3	0.2	0.5	0.5	1.5	432.1	622.5
TcCLB.506925.190	prefoldin subunit, putative	375	1933	2303	2450	2530	380.4	331.4	499.6	532.1	0.2	0.5	0.5	1.5	352.1	515.6
TcCLB.503899.90	asparagine synthetase a, putative	1047	1763	2306	2339	2427	124.3	118.8	170.8	182.8	0.2	0.5	0.5	1.5	121.1	176.7
TcCLB.507165.30	EF-hand domain pair, putative	312	3828	5016	5000	5219	905.4	867.5	1225.5	1319.3	0.2	0.5	0.5	1.5	883.5	1271.7
TcCLB.510767.10	ribosomal protein L15, putative	663	254	305	353	298	28.3	24.8	40.7	35.4	0.1	0.5	0.5	1.5	26.3	38.1
TcCLB.506529.610	hypothetical protein	1215	231	297	317	287	14	13.2	20	18.6	0.1	0.5	0.5	1.5	13.5	19.3
TcCLB.506401.290	hypothetical protein, conserved	2937	725	1038	1020	1012	18.2	19.1	26.6	27.2	0.2	0.5	0.5	1.5	18.7	26.9
TcCLB.509151.140	60S ribosomal protein L23a, putative	681	11029	15521	15127	15495	1195.1	1229.8	1698.6	1794.5	0.2	0.5	0.5	1.5	1215.1	1745.8
TcCLB.504029.50	Family of unknown function (DUF572), putative	1035	1695	2253	2269	2288	120.9	117.5	167.6	174.3	0.2	0.5	0.5	1.4	118.9	170.9
TcCLB.510105.33	RNA-binding protein, putative	354	230	254	298	266	47.9	38.7	64.4	59.3	0.1	0.5	0.5	1.4	42.6	61.9
TcCLB.510381.20	ABC transporter, putative	912	332	495	476	478	26.9	29.3	39.9	41.3	0.1	0.5	0.5	1.4	28.3	40.6
TcCLB.510531.54	small nuclear ribonucleoprotein, putative	297	2041	2801	2821	2803	507.1	508.9	726.3	744.3	0.2	0.5	0.5	1.4	508.1	735.2
TcCLB.503967.4	EF-hand domain pair, putative	459	105	147	146	143	16.9	17.3	24.3	24.6	0.0	0.5	0.5	1.4	17.1	24.4
TcCLB.506945.40	hypothetical protein, conserved	1872	1173	1621	1617	1587	46.2	46.7	66.1	66.9	0.2	0.5	0.5	1.4	46.5	66.5
TcCLB.506503.69	glycosomal malate dehydrogenase, putative	972	6392	8866	8738	8666	485.3	492.2	687.4	703.2	0.2	0.5	0.5	1.4	489.3	695.2
TcCLB.507009.40	galactokinase, putative	1389	3569	4589	4732	4717	189.6	178.3	260.5	267.8	0.2	0.5	0.5	1.4	183.1	264.1
TcCLB.507927.60	DJ-1 family protein, putative	597	9609	12293	12477	12670	1187.8	1111.1	1598.2	1673.8	0.2	0.5	0.5	1.4	1143.5	1635.4
TcCLB.510863.30	protein phosphatase inhibitor, putative	465	1557	2133	2049	2197	247.1	247.5	337	372.6	0.2	0.5	0.5	1.4	247.3	354.5
TcCLB.507811.100	amino acid permease, putative	1347	718	856	898	885	39.3	34.3	51	51.8	0.1	0.5	0.5	1.4	36.4	51.4
TcCLB.504017.10	transcription factor BTF3, putative	396	7115	9630	9480	9691	1325.9	1312.1	1830.7	1930.1	0.2	0.5	0.5	1.4	1318.0	1879.6
TcCLB.511715.10	iron superoxide dismutase, putative	624	5216	7218	7066	7113	616.9	624.1	865.9	899	0.2	0.5	0.5	1.4	621.1	882.2
TcCLB.507585.10	amino acid transporter, putative	1452	25472	35650	35505	34842	1294.6	1324.8	1869.9	1892.5	0.2	0.5	0.5	1.4	1312.0	1881.0
TcCLB.507809.50	hypothetical protein, conserved	750	1725	2475	2363	2344	169.7	178.1	240.9	246.5	0.2	0.5	0.5	1.4	174.5	243.7
TcCLB.511189.70	hypothetical protein, conserved	3183	305	465	447	440	7.1	7.9	10.7	10.9	0.1	0.5	0.5	1.4	7.5	10.8
TcCLB.510609.60	Basal body protein	5325	1715	2490	2452	2345	23.8	25.2	35.2	34.7	0.2	0.5	0.5	1.4	24.6	35.0
TcCLB.510525.70	hypothetical protein, conserved	1005	997	1308	1346	1266	73.2	70.2	102.4	99.3	0.1	0.5	0.5	1.4	71.5	100.9
TcCLB.506405.149	ribosomal protein L21E (60S), putative	480	20828	27425	28074	27095	3202.1	3082.9	4472.6	4451.9	0.2	0.5	0.5	1.4	3133.2	4462.4
TcCLB.510181.9	inositol-3-phosphate synthase, putative (fragment)	654	289	383	378	385	32.6	31.6	44.2	46.4	0.1	0.5	0.5	1.4	32.0	45.3
TcCLB.509197.30	cation transporter, putative	1110	266	362	372	345	17.7	17.6	25.6	24.5	0.1	0.5	0.5	1.4	17.6	25.1
TcCLB.511527.34	60S ribosomal protein L8, putative	783	363	481	489	467	34.2	33.1	47.8	47	0.1	0.5	0.5	1.4	33.6	47.4
TcCLB.506861.30	60S ribosomal protein L14, putative	543	821	1063	1069	1079	111.6	105.6	150.5	156.7	0.2	0.5	0.5	1.4	108.1	153.6
TcCLB.409117.20	40S ribosomal protein S14, putative	435	160	232	228	215	27.1	28.8	40.1	39	0.0	0.5	0.5	1.4	28.1	39.5
TcCLB.506529.530	Present in the outer mitochondrial membrane proteome 18	567	1288	1671	1646	1677	167.6	159	222	233.3	0.2	0.5	0.5	1.4	162.7	227.5
TcCLB.510259.40	hypothetical protein, conserved	369	395	532	517	523	79	77.8	107.1	111.8	0.1	0.5	0.5	1.4	78.3	109.4
TcCLB.506129.89	hypothetical protein, conserved	297	4949	6565	6507	6606	1229.7	1192.7	1675.4	1754.2	0.1	0.5	0.5	1.4	1208.3	1714.2
TcCLB.508209.20	hypothetical protein, conserved	2574	3246	4549	4448	4359	93.1	95.4	132.1	133.6	0.2	0.5	0.5	1.4	94.4	132.8
TcCLB.508719.70	flagellum targeting protein kharon1, putative	1218	10935	15969	14819	15480	662.5	707.4	930.4	1002.4	0.2	0.5	0.5	1.4	688.5	965.8
TcCLB.507083.20	dispersed gene family protein 1 (DGF-1), putative	10056	1328	2164	1912	1936	9.7	11.6	14.5	15.2	0.1	0.5	0.5	1.4	10.8	14.9
TcCLB.509965.260	Protein kinase B, putative	1530	2244	3109	3051	3004	108.2	109.6	152.5	154.8	0.1	0.5	0.5	1.4	109.0	153.7
TcCLB.509885.40	succinate dehydrogenase subunit	420	1856	2475	2463	2441	326.1	318	448.4	458.4	0.2	0.5	0.5	1.4	321.4	453.3
TcCLB.510431.274	60S ribosomal protein L37, putative	255	829	1151	1079	1148	239.9	243.5	323.6	355.1	0.1	0.5	0.5	1.4	242.0	339.1
TcCLB.508535.40	hypothetical protein, conserved	1308	519	763	732	718	29.3	31.5	42.8	43.3	0.1	0.5	0.5	1.4	30.5	43.0
TcCLB.509149.60	60S ribosomal protein L19, putative	1074	936	1303	1359	1163	64.3	65.5	96.8	85.4	0.2	0.5	0.5	1.4	65.0	91.2
TcCLB.510879.20	ribosomal protein S19, putative	504	12238	17049	16257	16424	1791.9	1825.2	2466.6	2570.1	0.2	0.5	0.5	1.4	1811.2	2517.6
TcCLB.503639.10	inositol-3-phosphate synthase, putative	678	375	544	508	512	40.8	43.3	57.3	59.6	0.1	0.5	0.5	1.4	42.2	58.4
TcCLB.506605.50	hypothetical protein, conserved	555	1834	2435	2345	2415	243.9	236.7	323.1	343.2	0.2	0.5	0.5	1.4	239.7	333.0
TcCLB.510297.10	hypothetical protein, conserved	624	67	86	96	79	7.9	7.4	11.8	10	0.0	0.5	0.5	1.4	7.6	10.9
TcCLB.508209.94	hypothetical protein	1245	472	675	624	656	28	29.3	38.3	41.6	0.0	0.5	0.5	1.4	28.7	39.9
TcCLB.506963.10	60S ribosomal protein L10a, putative	663	26075	36384	34962	34398	2902.3	2961.1	4032.5	4091.8	0.2	0.5	0.5	1.4	2936.2	4061.7
TcCLB.504277.20	hypothetical protein	855	339	460	441	449	29.3	29	39.4	41.4	0.1	0.5	0.5	1.4	29.1	40.4
TcCLB.509203.14	hypothetical protein	1143	417	447	511	463	26.9	21.1	34.2	31.9	0.1	0.5	0.5	1.4	23.6	33.1
TcCLB.506931.4	hypothetical protein, conserved	666	1105	1625	1427	1613	122.4	131.7	163.8	191	0.1	0.5	0.5	1.4	127.8	177.2
TcCLB.511127.160	integral membrane transport protein, putative	1446	467	686	684	582	23.8	25.6	36.2	31.7	0.1	0.5	0.5	1.4	24.9	34.0
TcCLB.506237.10	mismatch repair protein MSH5, putative	1974	595	720	768	697	22.2	19.7	29.8	27.8	0.2	0.5	0.5	1.4	20.8	28.8
TcCLB.506867.10	endonuclease G, putative	1368	366	511	479	504	19.7	20.2	26.8	29.1	0.1	0.5	0.5	1.4	20.0	27.9
TcCLB.510525.40	hypothetical protein, conserved	339	2057	2736	2604	2649	447.8	435.5	587.4	616.3	0.2	0.5	0.5	1.4	440.7	601.6
TcCLB.503899.30	40S ribosomal protein S16, putative	450	162	188	174	224	26.6	22.5	29.6	39.3	0.1	0.5	0.5	1.4	24.2	34.3
TcCLB.507275.24	ubiquitin fold modifier protein, putative	297	2329	3318	3085	3151	578.7	602.8	794.3	836.7	0.1	0.5	0.5	1.4	592.6	815.2
TcCLB.503753.20	hypothetical protein, conserved	1263	1244	1794	1652	1690	72.7	76.6	100	105.5	0.1	0.5	0.5	1.4	75.0	102.7
TcCLB.503777.19	phosphoribosylpyrophosphate synthetase, putative	429	922	1327	1207	1253	158.6	166.9	215.2	230.4	0.2	0.5	0.5	1.4	163.4	222.6
TcCLB.510877.30	hypothetical protein, conserved	693	618	931	851	848	65.8	72.5	93.9	96.5	0.1	0.5	0.5	1.4	69.7	95.2
TcCLB.503457.10	hypothetical protein	867	1374	1778	1780	1715	116.9	110.7	157	156	0.1	0.5	0.5	1.4	113.3	156.5
TcCLB.511071.40	amastin, putative	585	509	687	677	654	64.2	63.4	88.5	88.2	0.1	0.5	0.5	1.4	63.7	88.3
TcCLB.511127.300	hypothetical protein, conserved	1605	270	361	341	349	12.4	12.1	16.2	17.1	0.1	0.5	0.5	1.4	12.3	16.7
TcCLB.510997.50	ATP-dependent DEAD/H RNA helicase (pseudogene), putative	1224	2509	3658	3356	3383	151.3	161.3	209.7	218	0.1	0.5	0.5	1.4	157.0	213.8
TcCLB.510517.110	hypothetical protein	492	392	510	480	516	58.8	55.9	74.6	82.7	0.1	0.5	0.5	1.4	57.1	78.6
TcCLB.510767.20	60S ribosomal protein L36, putative	345	9323	12727	12016	12169	1994.2	1990.5	2663.4	2781.8	0.1	0.5	0.5	1.4	1992.0	2721.7
TcCLB.506529.80	cyclin-like F-box protein 2	2034	3777	5507	4993	5330	137	146.1	187.7	206.7	0.1	0.5	0.5	1.4	142.3	197.0
TcCLB.509835.30	hypothetical protein, conserved	2031	476	722	688	608	17.3	19.2	25.9	23.6	0.1	0.5	0.5	1.4	18.4	24.8
TcCLB.506735.40	hypothetical protein	2019	594	891	817	799	21.7	23.8	30.9	31.2	0.1	0.5	0.5	1.4	22.9	31.1
TcCLB.508719.30	hypothetical protein, conserved	579	5367	7709	7247	7110	684	718.4	957.1	968.5	0.1	0.5	0.5	1.4	703.9	962.7
TcCLB.509967.70	katanin, putative	2046	664	780	873	752	23.9	20.6	32.6	29	0.1	0.5	0.5	1.4	22.0	30.8
TcCLB.506513.100	TPR repeat, putative	948	2261	3313	3011	2950	176	188.6	242.9	245.4	0.1	0.5	0.5	1.4	183.3	244.1
TcCLB.511575.10	pterin 4 alpha carbinolamine dehydratase, putative	897	389	546	519	496	32	32.8	44.2	43.6	0.1	0.5	0.5	1.4	32.5	43.9
TcCLB.510861.150	hypothetical protein	1764	1446	2098	1910	1973	60.5	64.2	82.8	88.2	0.1	0.5	0.5	1.4	62.6	85.5
TcCLB.508989.90	Eukaryotic translation initiation factor 4 gamma 5	2217	2927	4598	3982	4145	97.4	111.9	137.4	147.5	0.2	0.5	0.5	1.4	105.8	142.3
TcCLB.508385.30	CYC2-like cyclin, putative	2484	2496	3530	3266	3241	74.2	76.7	100.5	102.9	0.1	0.5	0.5	1.4	75.6	101.7
TcCLB.507547.90	Phosphoenolpyruvate carboxykinase [ATP], glycosomal	1578	17404	23446	22226	22608	813.9	801.7	1077.1	1129.9	0.1	0.5	0.5	1.4	806.9	1103.1
TcCLB.506755.80	hypothetical protein	981	623	878	855	804	46.9	48.3	66.6	64.6	0.1	0.5	0.5	1.4	47.7	65.7
TcCLB.504125.100	sugar transporter, putative, frameshift	1464	5580	7641	7196	7203	281.3	281.6	375.9	388	0.1	0.5	0.5	1.4	281.5	381.9
TcCLB.507809.70	small ubiquitin protein, putative	324	1484	2058	1896	1925	338	342.7	447.5	468.6	0.1	0.5	0.5	1.4	340.7	457.9
TcCLB.506755.20	paraflagellar rod component, putative	1779	2385	3117	3039	3054	98.9	94.5	130.6	135.4	0.1	0.5	0.5	1.4	96.4	133.0
TcCLB.510877.190	hypothetical protein, conserved	798	318	420	405	399	29.4	28.4	38.8	39.4	0.0	0.5	0.5	1.4	28.8	39.1
TcCLB.509979.90	60S ribosomal protein L35, putative	384	350	439	435	433	67.3	61.7	86.6	88.9	0.1	0.5	0.5	1.4	64.0	87.8
TcCLB.504133.45	Temperature dependent protein affecting M2 dsRNA replication, putative	378	398	562	500	544	77.7	80.2	101.2	113.5	0.1	0.5	0.5	1.4	79.2	107.2
TcCLB.504057.65	hypothetical protein, conserved	957	579	827	784	739	44.6	46.6	62.6	60.9	0.1	0.5	0.5	1.4	45.8	61.8
TcCLB.511543.30	amino acid transporter, putative	1425	1237	1759	1685	1561	64.1	66.6	90.4	86.4	0.1	0.5	0.5	1.4	65.5	88.4
TcCLB.509831.33	hypothetical protein, conserved	1659	3031	4445	4001	4107	134.8	144.6	184.4	195.2	0.1	0.5	0.5	1.4	140.5	189.7
TcCLB.507837.50	40S ribosomal protein S11, putative	531	126	180	165	168	17.5	18.3	23.8	25	0.0	0.5	0.5	1.4	18.0	24.3
TcCLB.504053.10	hypothetical protein, conserved (pseudogene)	4104	1045	1470	1379	1353	18.8	19.3	25.7	26	0.1	0.5	0.5	1.4	19.1	25.8
TcCLB.509805.20	cAMP phosphodiesterase A, putative	1860	550	713	685	710	21.8	20.7	28.2	30.1	0.1	0.5	0.5	1.4	21.2	29.1
TcCLB.509775.20	protein kinase, putative	4491	2448	3576	3247	3372	40.2	43	55.3	59.2	0.1	0.5	0.5	1.4	41.8	57.2
TcCLB.510101.320	hypothetical protein	1194	2146	3094	2757	2848	132.6	139.8	176.6	188.1	0.1	0.5	0.5	1.4	136.8	182.3
TcCLB.503453.40	60S ribosomal protein L30, putative	318	581	756	697	779	134.8	128.3	167.6	193.2	0.1	0.5	0.5	1.4	131.0	180.2
TcCLB.507677.150	G1 cyclin CycE4, putative	3126	2820	4198	3823	3756	66.6	72.5	93.5	94.8	0.1	0.5	0.5	1.4	70.0	94.1
TcCLB.511131.89	hypothetical protein, conserved	1941	1510	2159	2028	1930	57.4	60	79.9	78.4	0.1	0.5	0.5	1.4	58.9	79.2
TcCLB.506949.50	cytochrome c, putative	345	7204	9435	9094	8978	1540.9	1475.6	2015.7	2052.4	0.2	0.5	0.5	1.4	1503.2	2033.8
TcCLB.510149.60	hypothetical protein, conserved	519	2582	3374	3225	3279	367.1	350.8	475.2	498.3	0.1	0.4	0.4	1.4	357.7	486.5
TcCLB.507047.70	hypothetical protein, conserved	804	369	501	457	475	33.9	33.6	43.5	46.6	0.1	0.4	0.4	1.4	33.7	45.0
TcCLB.510293.40	ubiquitin/ribosomal protein S27a, putative	636	443	587	563	563	51.4	49.8	67.7	69.8	0.0	0.4	0.4	1.4	50.5	68.7
TcCLB.511421.30	hypothetical protein, conserved	2670	367	460	483	413	10.1	9.3	13.8	12.2	0.1	0.4	0.4	1.4	9.7	13.0
TcCLB.506945.230	40S ribosomal protein S14	435	514	742	703	650	87.2	92	123.6	117.8	0.1	0.4	0.4	1.4	90.0	120.8
TcCLB.506779.180	surface protease GP63, putative	2286	274	343	310	349	8.8	8.1	10.4	12	0.0	0.4	0.4	1.4	8.4	11.2
TcCLB.510029.70	40S ribosomal protein S13, putative	456	501	769	725	654	81.1	91	121.6	113.1	0.1	0.4	0.4	1.4	86.8	117.4
TcCLB.511307.20	Peptidase C19, ubiquitin carboxyl-terminal hydrolase, putative	3114	2771	4301	3609	3938	65.7	74.5	88.6	99.7	0.1	0.4	0.4	1.4	70.8	94.1
TcCLB.510309.50	60S acidic ribosomal protein P2, putative	348	1014	1360	1294	1258	215	210.9	284.3	285.1	0.1	0.4	0.4	1.4	212.6	284.7
TcCLB.506857.10	glycogen synthase kinase-3 alpha, putative	1461	3264	4789	4233	4411	164.9	176.9	221.6	238.1	0.2	0.4	0.4	1.4	171.8	229.7
TcCLB.506513.14	hypothetical protein, conserved	669	225	354	321	310	24.8	28.6	36.7	36.5	0.1	0.4	0.4	1.4	27.0	36.6
TcCLB.463297.10	hypothetical protein (fragment)	620	199	279	254	264	23.7	24.3	31.3	33.6	0.0	0.4	0.4	1.4	24.0	32.4
TcCLB.506401.220	electron transfer flavoprotein-ubiquinone oxidoreductase, putative	1695	529	679	698	636	23	21.6	31.5	29.6	0.1	0.4	0.4	1.4	22.2	30.6
TcCLB.504017.40	aminomethyltransferase, mitochondrial, putative	1122	1018	1359	1316	1265	67	65.4	89.7	88.9	0.1	0.4	0.4	1.4	66.0	89.3
TcCLB.504181.10	60S ribosomal protein L9, putative	570	2226	2842	2815	2714	288.2	269	377.7	375.5	0.1	0.4	0.4	1.4	277.1	376.6
TcCLB.509455.30	TAP42-like family, putative	1185	2788	3656	3568	3495	173.6	166.5	230.3	232.6	0.1	0.4	0.4	1.4	169.5	231.4
TcCLB.506649.80	Double RNA binding domain protein 3	978	2321	3459	3092	3111	175.1	190.8	241.8	250.9	0.1	0.4	0.4	1.4	184.2	246.3
TcCLB.503893.100	hypothetical protein, conserved	330	932	1305	1275	1169	208.4	213.4	295.5	279.4	0.1	0.4	0.4	1.4	211.3	287.5
TcCLB.508839.50	OTU-like cysteine protease, putative	2544	958	1343	1262	1214	27.8	28.5	37.9	37.6	0.1	0.4	0.4	1.4	28.2	37.8
TcCLB.506147.70	hypothetical protein, conserved	1026	2223	3123	2883	2894	159.9	164.2	214.9	222.5	0.1	0.4	0.4	1.4	162.4	218.6
TcCLB.508813.70	hypothetical protein, conserved	570	2615	3753	3407	3526	338.6	355.3	457.1	487.9	0.1	0.4	0.4	1.4	348.2	472.2
TcCLB.510533.170	hypothetical protein, conserved	1515	1834	2658	2390	2414	89.3	94.7	120.6	125.7	0.1	0.4	0.4	1.4	92.4	123.1
TcCLB.506829.39	ribosomal protein S7, putative	609	14220	18717	17983	17339	1723.1	1658.3	2258.1	2245.4	0.1	0.4	0.4	1.4	1685.7	2251.9
TcCLB.506401.320	60S ribosomal protein L7a, putative	960	31470	44035	40865	40575	2419.1	2475	3255.2	3333.4	0.1	0.4	0.4	1.4	2451.4	3293.7
TcCLB.509767.110	Sulfate transporter N-terminal domain with GLY motif/Sulfate transporter family, putative	1722	581	834	731	787	24.9	26.1	32.5	36	0.1	0.4	0.4	1.4	25.6	34.2
TcCLB.503801.20	ribosomal protein S26, putative	339	7281	10146	9508	9192	1585	1614.9	2144.8	2138.5	0.1	0.4	0.4	1.4	1602.3	2141.7
TcCLB.507673.20	60S ribosomal protein L13a, putative	849	549	712	677	677	47.7	45.3	61	62.9	0.1	0.4	0.4	1.4	46.3	61.9
TcCLB.508137.40	hypothetical protein, conserved	1209	146	178	183	159	8.9	7.9	11.6	10.4	0.0	0.4	0.4	1.4	8.4	11.0
TcCLB.507165.50	cysteine synthase, putative	999	4870	6286	6063	6114	359.7	339.5	464.1	482.7	0.1	0.4	0.4	1.4	348.1	473.2
TcCLB.511139.20	40S ribosomal protein S11, putative	522	1473	1920	1879	1806	208.2	198.5	275.3	272.9	0.1	0.4	0.4	1.4	202.6	274.1
TcCLB.506211.70	RNA-binding protein, putative	843	1905	2666	2433	2449	166.8	170.6	220.7	229.1	0.1	0.4	0.4	1.4	169.0	224.8
TcCLB.511431.54	hypothetical protein	771	324	434	407	410	31	30.4	40.4	41.9	0.0	0.4	0.4	1.3	30.6	41.1
TcCLB.510309.40	60S acidic ribosomal protein P2, putative	348	365	441	428	446	77.4	68.4	94	101.1	0.0	0.4	0.4	1.3	72.2	97.5
TcCLB.506661.160	Enriched in surface-labeled proteome protein 12	612	131	164	168	146	15.8	14.5	21	18.8	0.0	0.4	0.4	1.3	15.0	19.9
TcCLB.511127.240	hypothetical protein, conserved	438	354	464	439	447	59.6	57.2	76.6	80.5	0.0	0.4	0.4	1.3	58.2	78.5
TcCLB.486465.9	cysteine peptidase, Clan CA, family C51, putative	729	1697	2484	2260	2176	171.8	183.9	237.1	235.4	0.1	0.4	0.4	1.3	178.8	236.3
TcCLB.507447.19	microtubule-associated protein, putative (fragment)	2214	507	693	676	618	16.9	16.9	23.3	22	0.1	0.4	0.4	1.3	16.9	22.7
TcCLB.506677.39	Elongation factor G1, mitochondrial, putative	2208	2224	2745	2680	2753	74.3	67.1	92.8	98.3	0.1	0.4	0.4	1.3	70.1	95.5
TcCLB.508777.20	hypothetical protein, conserved	1095	691	988	911	866	46.6	48.7	63.6	62.4	0.1	0.4	0.4	1.3	47.8	63.0
TcCLB.511001.120	60S ribosomal protein L18a, putative	540	18244	25335	23747	23523	2493.2	2531.5	3362.9	3435.5	0.1	0.4	0.4	1.3	2515.3	3398.6
TcCLB.510101.430	40S ribosomal protein S21, putative	756	1886	2656	2437	2450	184.1	189.6	246.5	255.6	0.1	0.4	0.4	1.3	187.3	251.0
TcCLB.506401.180	eukaryotic translation initiation factor 3 subunit h	1005	2329	3408	3027	3050	171	183	230.3	239.3	0.1	0.4	0.4	1.3	177.9	234.8
TcCLB.508585.29	kinetoplastid-specific phospho-protein phosphatase, putative	622	120	183	144	176	14.2	15.9	17.7	22.3	0.0	0.4	0.4	1.3	15.2	20.0
TcCLB.506925.160	hypothetical protein, conserved	741	273	331	305	347	27.2	24.1	31.5	36.9	0.0	0.4	0.4	1.3	25.4	34.2
TcCLB.510719.30	ribosomal protein L29, putative	216	299	379	347	374	102.2	94.7	122.8	136.6	0.0	0.4	0.4	1.3	97.8	129.6
TcCLB.503613.50	PA domain containing protein, putative	486	681	906	830	850	103.4	100.6	130.6	137.9	0.0	0.4	0.4	1.3	101.8	134.2
TcCLB.510409.20	hypothetical protein, conserved (pseudogene)	2043	786	1048	950	1002	28.4	27.7	35.6	38.7	0.0	0.4	0.4	1.3	28.0	37.1
TcCLB.507257.80	diacylglycerol kinase-like protein, putative	1137	330	429	406	409	21.4	20.4	27.3	28.4	0.0	0.4	0.4	1.3	20.8	27.8
TcCLB.511531.30	hypothetical protein, conserved	1695	308	388	382	364	13.4	12.4	17.2	16.9	0.0	0.4	0.4	1.3	12.8	17.1
TcCLB.506635.139	serine protease inhibitor (pseudogene), putative	453	2492	3151	2990	3019	406	375.3	504.7	525.6	0.1	0.4	0.4	1.3	388.3	515.0
TcCLB.507677.39	40S ribosomal protein S3, putative	645	1095	1489	1418	1361	125.3	124.6	168.1	166.4	0.0	0.4	0.4	1.3	124.9	167.3
TcCLB.511867.10	hypothetical protein, conserved	807	1278	1864	1641	1691	116.9	124.6	155.5	165.3	0.1	0.4	0.4	1.3	121.4	160.3
TcCLB.506925.104	dynein light chain, putative	273	5306	6676	6490	6348	1434.3	1319.5	1817.9	1833.9	0.1	0.4	0.4	1.3	1368.0	1825.8
TcCLB.511217.170	hypothetical protein, conserved	1695	1669	2366	2084	2233	72.7	75.3	94	103.9	0.1	0.4	0.4	1.3	74.2	98.9
TcCLB.511693.100	long-chain-fatty-acid-CoA ligase, putative	2178	1826	2475	2210	2348	61.9	61.3	77.6	85	0.1	0.4	0.4	1.3	61.5	81.3
TcCLB.506563.100	nucleosome assembly protein (NAP), putative	924	4750	6241	5937	5852	379.4	364.4	491.3	499.5	0.1	0.4	0.4	1.3	370.7	495.4
TcCLB.511127.180	hypothetical protein, conserved	1665	2991	4498	3929	4036	132.6	145.8	180.5	191.2	0.1	0.4	0.4	1.3	140.2	185.7
TcCLB.506961.25	trans-sialidase, Group I, putative	3135	869	1189	1121	1073	20.5	20.5	27.3	27	0.1	0.4	0.4	1.3	20.5	27.2
TcCLB.507641.60	aldehyde dehydrogenase, putative	1515	1309	1889	1713	1651	63.8	67.3	86.5	85.9	0.1	0.4	0.4	1.3	65.8	86.2
TcCLB.509455.80	GTP-binding nuclear protein rtb2, putative	654	3422	4621	4255	4276	386.1	381.2	497.5	515.7	0.1	0.4	0.4	1.3	383.3	506.4
TcCLB.510407.80	chaperone protein DnaJ, putative	1578	4987	7311	6541	6549	233.2	250	317	327.3	0.1	0.4	0.4	1.3	242.9	322.1
TcCLB.511871.90	hypothetical protein, conserved	1749	6860	9616	8778	8793	289.4	296.7	383.8	396.5	0.1	0.4	0.4	1.3	293.6	390.0
TcCLB.510101.470	PUF nine target 1	1518	5466	7242	6993	6403	265.7	257.4	352.3	332.7	0.1	0.4	0.4	1.3	260.9	342.6
TcCLB.504147.20	60S ribosomal protein L18, putative	582	701	1136	995	944	88.9	105.3	130.7	127.9	0.0	0.4	0.4	1.3	98.4	129.4
TcCLB.509965.40	ubiquitin hydrolase, putative	2268	1808	2693	2329	2390	58.8	64.1	78.5	83.1	0.1	0.4	0.4	1.3	61.9	80.8
TcCLB.509149.40	60S ribosomal protein L19, putative	1071	1461	2048	1952	1785	100.7	103.2	139.4	131.4	0.0	0.4	0.4	1.3	102.1	135.5
TcCLB.510989.10	fatty acid elongase, putative	864	698	1084	969	880	59.6	67.7	85.8	80.3	0.0	0.4	0.4	1.3	64.3	83.1
TcCLB.510595.20	KH domain/Domain of unknown function (DUF1771)/Smr domain containing protein, putative	855	1012	1535	1293	1358	87.3	96.9	115.6	125.3	0.1	0.4	0.4	1.3	92.8	120.4
TcCLB.510251.19	hypothetical protein, conserved	3764	677	949	870	865	13.3	13.6	17.7	18.1	0.0	0.4	0.4	1.3	13.5	17.9
TcCLB.507713.30	heat shock protein 85, putative	2115	58065	83646	75122	73450	2026	2134	2716.1	2738.9	0.0	0.4	0.4	1.3	2088.3	2727.3
TcCLB.506239.50	palmitoyl acyltransferase 6, putative	1446	774	1140	970	1059	39.5	42.5	51.3	57.8	0.1	0.4	0.4	1.3	41.3	54.5
TcCLB.503855.60	hypothetical protein, conserved	1074	1735	2545	2162	2293	119.2	127.9	153.9	168.4	0.1	0.4	0.4	1.3	124.2	161.0
TcCLB.506287.140	prefoldin, putative	576	1979	2711	2459	2469	253.5	254	326.5	338.1	0.0	0.4	0.4	1.3	253.8	332.2
TcCLB.508569.70	hypothetical protein, conserved	6555	2845	4052	3696	3646	32	33.4	43.1	43.9	0.0	0.4	0.4	1.3	32.8	43.5
TcCLB.508993.20	homocysteine S-methyltransferase, putative	1233	499	755	643	675	29.9	33	39.9	43.2	0.0	0.4	0.4	1.3	31.7	41.5
TcCLB.506885.180	hypothetical protein, conserved	831	5515	7576	6836	6901	489.7	491.9	629.1	654.9	0.1	0.4	0.4	1.3	491.0	641.8
TcCLB.506413.20	40S ribosomal protein S33, putative	360	470	649	602	569	96.3	97.3	127.9	124.7	0.0	0.4	0.4	1.3	96.9	126.3
TcCLB.510289.40	GPI inositol deacylase precursor, putative	1689	396	615	539	517	17.3	19.6	24.4	24.1	0.0	0.4	0.4	1.3	18.7	24.3
TcCLB.510877.80	phospholipid-transporting ATPase-like protein, putative	3780	1775	2472	2233	2197	34.7	35.3	45.2	45.8	0.0	0.4	0.4	1.3	35.0	45.5
TcCLB.504101.10	hypothetical protein	1197	317	416	398	392	19.5	18.8	25.4	25.8	0.0	0.4	0.4	1.3	19.1	25.6
TcCLB.504203.50	zinc-finger of a C2HC-type, putative	903	394	564	489	498	32.2	33.7	41.4	43.5	0.1	0.4	0.4	1.3	33.1	42.4
TcCLB.506859.180	cytoskeleton associated protein, putative	1116	293	427	367	392	19.4	20.6	25.1	27.7	0.0	0.4	0.4	1.3	20.1	26.4
TcCLB.511585.320	retrotransposon hot spot (RHS) protein, putative	1932	208	306	246	293	7.9	8.5	9.7	12	0.0	0.4	0.4	1.3	8.3	10.8
TcCLB.505683.5	hypothetical protein	453	5886	8150	7443	7493	958.8	970.8	1256.4	1304.5	0.0	0.4	0.4	1.3	965.7	1280.1
TcCLB.507037.70	hypothetical protein, conserved	1536	2464	3549	3042	3193	118.4	124.7	151.4	163.9	0.1	0.4	0.4	1.3	122.0	157.6
TcCLB.511051.30	nucleobase transporter	1374	963	1381	1166	1290	51.7	54.2	64.9	74	0.1	0.4	0.4	1.3	53.2	69.4
TcCLB.506933.70	hypothetical protein, conserved	1251	1421	1802	1740	1654	83.8	77.7	106.4	104.3	0.0	0.4	0.4	1.3	80.3	105.3
TcCLB.506697.50	peptidyl-prolyl cis-trans isomerase NIMA-interacting 4, putative	375	437	653	563	580	86	94	114.8	122	0.0	0.4	0.4	1.3	90.6	118.3
TcCLB.511407.10	nuclear transport factor 2, putative	375	2117	3176	2651	2874	416.6	457	540.6	604.4	0.1	0.4	0.4	1.3	439.9	572.0
TcCLB.507867.70	prefoldin subunit, putative	417	785	1077	989	966	138.9	139.4	181.4	182.7	0.1	0.4	0.4	1.3	139.2	182.0
TcCLB.506401.24	hypothetical protein, conserved	8256	1094	1688	1476	1428	9.8	11	13.7	13.6	0.1	0.4	0.4	1.3	10.5	13.7
TcCLB.507521.115	hypothetical protein, conserved	627	254	272	292	264	29.9	23.4	35.6	33.2	0.0	0.4	0.4	1.3	26.1	34.4
TcCLB.506607.19	phosphoribosylpyrophosphate synthetase, putative	482	1076	1530	1324	1392	164.7	171.3	210.1	227.8	0.0	0.4	0.4	1.3	168.5	218.8
TcCLB.504089.70	hypothetical protein, conserved	354	1598	2099	1865	1973	333.1	319.9	402.9	439.6	0.0	0.4	0.4	1.3	325.5	420.9
TcCLB.509805.120	Complex 1 protein (LYR family), putative	537	730	990	928	896	100.3	99.5	132.1	131.6	0.1	0.4	0.4	1.3	99.8	131.9
TcCLB.506525.50	hypothetical protein, conserved	1011	1618	1987	1847	1908	118.1	106	139.7	148.8	0.1	0.4	0.4	1.3	111.1	144.2
TcCLB.508489.10	hypothetical protein, conserved	1959	677	852	795	814	25.5	23.5	31	32.8	0.0	0.4	0.4	1.3	24.3	31.9
TcCLB.507873.40	WD domain, G-beta repeat, putative	1005	823	1108	1015	1000	60.4	59.5	77.2	78.5	0.0	0.4	0.4	1.3	59.9	77.8
TcCLB.503575.34	ribosomal protein L38, putative	249	1187	1603	1453	1467	351.8	347.4	446.2	464.7	0.0	0.4	0.4	1.3	349.2	455.3
TcCLB.503683.11	Double RNA binding domain protein 6A	1410	370	418	412	423	19.4	16	22.3	23.7	0.0	0.4	0.4	1.3	17.4	23.0
TcCLB.508551.20	40S ribosomal protein S12, putative	429	16477	22281	20282	20259	2834.3	2802.4	3615.3	3724.4	0.1	0.4	0.4	1.3	2815.9	3669.0
TcCLB.511439.90	hypothetical protein, conserved	663	358	511	439	447	39.8	41.6	50.6	53.2	0.0	0.4	0.4	1.3	40.9	51.9
TcCLB.508075.30	hypothetical protein, conserved (pseudogene)	1797	856	1230	1099	1063	35.2	36.9	46.8	46.7	0.1	0.4	0.4	1.3	36.2	46.7
TcCLB.507011.30	CRAL/TRIO domain containing protein, putative	906	1052	1349	1282	1234	85.7	80.3	108.2	107.4	0.0	0.4	0.4	1.3	82.6	107.8
TcCLB.511469.30	coatomer subunit zeta, putative	552	1101	1578	1377	1399	147.2	154.2	190.8	199.9	0.0	0.4	0.4	1.3	151.3	195.3
TcCLB.510351.50	Zinc finger, C3HC4 type (RING finger), putative	1203	1925	2759	2418	2433	118.1	123.7	153.7	159.5	0.0	0.4	0.4	1.3	121.4	156.6
TcCLB.510323.30	60S ribosomal protein L13, putative	657	19121	26185	23778	23290	2147.7	2150.5	2767.6	2795.8	0.1	0.4	0.4	1.3	2149.3	2781.5
TcCLB.503453.30	60S ribosomal protein L30, putative	318	1404	1908	1765	1728	325.8	323.7	424.4	428.6	0.0	0.4	0.4	1.3	324.6	426.5
TcCLB.506513.90	Centrosomal protein of 120 kDa, putative	1251	1317	1623	1553	1473	77.7	70	94.9	92.9	0.0	0.4	0.4	1.3	73.2	93.9
TcCLB.505683.10	sterol 24-c-methyltransferase, putative	1080	31095	42931	38012	38125	2124.7	2144.9	2691.5	2784.1	0.0	0.4	0.4	1.3	2136.3	2737.1
TcCLB.504125.70	hypothetical protein, conserved	1953	589	917	783	758	22.3	25.3	30.7	30.6	0.0	0.4	0.4	1.3	24.0	30.6
TcCLB.447255.4	ubiquitin, putative	237	2893	3927	3433	3704	900.8	894.1	1107.7	1232.6	0.0	0.4	0.4	1.3	896.9	1169.2
TcCLB.503955.70	eukaryotic translation initiation factor 2 beta subunit, putative	1032	3391	4516	4059	4158	242.5	236.1	300.8	317.8	0.0	0.4	0.4	1.3	238.8	309.1
TcCLB.506567.80	hypothetical protein	669	1030	1309	1204	1221	113.6	105.6	137.6	143.9	0.1	0.4	0.4	1.3	109.0	140.7
TcCLB.503599.40	Nucleolar protein 111, putative	2991	1114	1655	1386	1462	27.5	29.9	35.4	38.6	0.0	0.4	0.4	1.3	28.9	37.0
TcCLB.506925.300	cyclophilin a, putative	534	11127	13907	13536	12497	1537.7	1405.2	1938.4	1845.7	0.0	0.4	0.4	1.3	1461.2	1892.8
TcCLB.511179.120	2OG-Fe(II) oxygenase superfamily, putative	918	1050	1326	1239	1245	84.4	77.9	103.2	107	0.0	0.4	0.4	1.3	80.7	105.1
TcCLB.506933.60	mitochondrial RNA binding protein, putative	429	5007	6611	6110	6103	861.3	831.5	1089.1	1122	0.1	0.4	0.4	1.3	844.1	1105.3
TcCLB.511737.90	hypothetical protein, conserved	495	6726	9065	7915	8399	1002.7	988.1	1222.8	1338.2	0.0	0.4	0.4	1.3	994.3	1279.6
TcCLB.430605.29	40S ribosomal protein S3, putative	645	1173	1770	1497	1505	134.2	148.1	177.5	184	0.0	0.4	0.4	1.3	142.2	180.7
TcCLB.506885.204	hypothetical protein, conserved	948	8030	12719	10277	11045	625.1	723.9	829	918.9	0.0	0.4	0.4	1.3	682.2	873.2
TcCLB.510859.50	Domain of unknown function (DUF3437), putative	834	670	912	857	819	59.3	59	78.6	77.4	0.0	0.4	0.4	1.3	59.1	78.0
TcCLB.510603.10	hypothetical protein, conserved	1119	367	514	455	454	24.2	24.8	31.1	32	0.0	0.4	0.4	1.3	24.5	31.5
TcCLB.509247.30	CCR4-NOT transcription complex subunit 1	6990	5679	8670	7204	7541	60	66.9	78.8	85.1	0.0	0.4	0.4	1.3	64.0	81.9
TcCLB.511211.190	hypothetical protein	1200	721	938	843	851	44.3	42.2	53.7	55.9	0.0	0.4	0.4	1.3	43.1	54.8
TcCLB.507711.140	tRNA-splicing ligase RtcB, putative	1350	930	1293	1214	1089	50.8	51.7	68.8	63.6	0.0	0.4	0.4	1.3	51.3	66.2
TcCLB.508541.190	cell cycle sequence binding phosphoprotein (RBP33), putative	2022	2341	3602	2971	3079	85.4	96.1	112.4	120.1	0.1	0.4	0.4	1.3	91.6	116.2
TcCLB.510971.60	serine/threonine-protein kinase NRKB, putative	1293	1060	1402	1291	1248	60.5	58.5	76.4	76.1	0.1	0.4	0.4	1.3	59.3	76.2
TcCLB.508277.65	hypothetical protein, conserved	147	4696	6081	5769	5587	2357.4	2232.1	3001.1	2997.5	0.0	0.4	0.4	1.3	2285.0	2999.3
TcCLB.507831.40	Zinc finger CCCH domain-containing protein 35	1743	1235	1969	1607	1633	52.3	61	70.5	73.9	0.0	0.4	0.4	1.3	57.3	72.2
TcCLB.504153.280	hypothetical protein, conserved	1233	8378	12494	10506	10612	501.4	546.8	651.6	678.8	0.1	0.4	0.4	1.3	527.6	665.0
TcCLB.510101.420	40S ribosomal protein S21, putative	711	2092	2950	2636	2561	217.1	223.9	283.5	284.1	0.0	0.4	0.4	1.3	221.0	283.8
TcCLB.511871.80	frataxin-like, mitochondrial precursor, putative	573	1038	1404	1332	1204	133.7	132.2	177.8	165.7	0.1	0.4	0.4	1.3	132.8	171.8
TcCLB.511421.40	transmembrane protein, putative	564	697	965	842	857	91.2	92.3	114.2	119.8	0.0	0.4	0.4	1.3	91.8	117.0
TcCLB.511731.40	hypothetical protein, conserved	1242	2204	2943	2630	2669	131	127.9	161.9	169.5	0.0	0.4	0.4	1.3	129.2	165.6
TcCLB.506733.140	hypothetical protein, conserved	2349	2508	3788	3156	3281	78.8	87	102.7	110.2	0.0	0.4	0.4	1.3	83.5	106.4
TcCLB.506025.14	ribosomal protein S29, putative	174	820	1091	967	1038	347.8	338.3	425	470.5	0.0	0.4	0.4	1.3	342.3	447.4
TcCLB.511139.40	ATP-dependent RNA helicase SUB2, putative (fragment)	396	806	1103	960	989	150.2	150.3	185.4	197	0.0	0.4	0.4	1.3	150.3	191.1
TcCLB.508953.28	WD domain, G-beta repeat, putative	1317	1062	1554	1340	1303	59.5	63.7	77.8	78	0.0	0.4	0.4	1.3	61.9	77.9
TcCLB.511001.100	SNF-7-like protein, putative	666	2884	3938	3488	3432	319.6	319	400.5	406.4	0.0	0.4	0.4	1.3	319.3	403.4
TcCLB.430061.9	Histone RNA hairpin-binding protein RNA-binding domain containing protein, putative	1163	563	744	663	667	35.7	34.5	43.6	45.2	0.0	0.4	0.4	1.3	35.0	44.4
TcCLB.511685.60	hypothetical protein, conserved	4539	639	815	776	730	10.4	9.7	13.1	12.7	0.0	0.4	0.4	1.3	10.0	12.9
TcCLB.510101.140	pyruvate phosphate dikinase, putative	2742	12956	17167	15459	15178	348.7	337.8	431.1	436.6	0.1	0.4	0.4	1.3	342.4	433.8
TcCLB.505977.26	60S acidic ribosomal protein P2, putative	339	5318	7192	6421	6467	1157.6	1144.7	1448.4	1504.5	0.0	0.4	0.4	1.3	1150.2	1476.0
TcCLB.504147.120	60S ribosomal protein L22, putative	393	1961	2513	2341	2282	368.2	345	455.5	458	0.0	0.4	0.4	1.3	354.8	456.7
TcCLB.504423.15	hypothetical protein, conserved	594	1043	1502	1285	1290	129.6	136.4	165.4	171.3	0.0	0.4	0.4	1.3	133.5	168.3
TcCLB.506405.30	actin-like protein, putative	1119	569	800	722	678	37.5	38.6	49.3	47.8	0.0	0.4	0.4	1.3	38.1	48.6
TcCLB.504125.120	hypothetical protein, conserved	1548	900	1271	1106	1121	42.9	44.3	54.6	57.1	0.0	0.4	0.4	1.3	43.7	55.9
TcCLB.507641.220	hypothetical protein	2316	935	1258	1169	1065	29.8	29.3	38.6	36.3	0.0	0.4	0.4	1.3	29.5	37.5
TcCLB.508277.90	HMG-box domain containing protein, putative	1182	1464	1956	1823	1709	91.4	89.3	117.9	114	0.0	0.4	0.4	1.3	90.2	116.0
TcCLB.507641.233	ribosomal protein L37, putative	273	1240	1591	1446	1451	335.2	314.5	405	419.2	0.0	0.4	0.4	1.3	323.2	412.0
TcCLB.509543.30	hypothetical protein	1293	1298	1941	1620	1653	74.1	81	95.8	100.8	0.0	0.4	0.4	1.3	78.1	98.3
TcCLB.511555.80	ribonucleoside-diphosphate reductase small chain, putative	1014	3718	4797	4229	4524	270.6	255.3	318.9	351.9	0.0	0.4	0.4	1.3	261.7	335.1
TcCLB.511537.30	hypothetical protein, conserved	2964	621	789	705	721	15.5	14.4	18.2	19.2	0.0	0.4	0.4	1.3	14.8	18.7
TcCLB.510077.30	Serine/threonine-protein kinase NEK22, putative	1344	510	660	617	597	28	26.5	35.1	35	0.0	0.4	0.4	1.3	27.1	35.1
TcCLB.507927.40	hypothetical protein, conserved	3282	2466	3408	2988	2965	55.4	56	69.6	71.2	0.0	0.3	0.3	1.3	55.8	70.4
TcCLB.505989.110	amidinotransferase, putative	765	8062	10068	9634	9080	777.7	710.1	963	936.1	0.0	0.3	0.3	1.3	738.7	949.8
TcCLB.507709.70	hypothetical protein, conserved	1173	1030	1436	1234	1269	64.8	66.1	80.4	85.3	0.0	0.3	0.3	1.3	65.5	82.8
TcCLB.509835.10	Ring finger domain containing protein, putative	1011	490	634	575	568	35.8	33.8	43.5	44.3	0.0	0.3	0.3	1.3	34.7	43.9
TcCLB.511871.110	hypothetical protein, conserved	1116	5079	7254	6218	6253	335.8	350.7	426.1	441.9	0.0	0.3	0.3	1.3	344.4	433.9
TcCLB.504041.20	hypothetical protein, conserved	1647	881	1120	992	1047	39.5	36.7	46.1	50.1	0.0	0.3	0.3	1.3	37.9	48.1
TcCLB.504147.130	hypothetical protein, conserved	528	1302	1729	1523	1552	182	176.7	220.6	231.8	0.0	0.3	0.3	1.3	178.9	226.1
TcCLB.507941.100	hypothetical protein, conserved	3264	610	824	736	720	13.8	13.6	17.2	17.4	0.0	0.3	0.3	1.3	13.7	17.3
TcCLB.506811.90	hypothetical protein, conserved	774	1825	2470	2177	2163	174	172.2	215.1	220.4	0.0	0.3	0.3	1.3	173.0	217.7
TcCLB.507093.220	RNA-binding protein UBP1, putative	675	1054	1502	1284	1281	115.2	120.1	145.5	149.7	0.0	0.3	0.3	1.3	118.0	147.5
TcCLB.511179.130	hypothetical protein, conserved	600	1805	2203	2055	2005	222	198.1	261.9	263.5	0.0	0.3	0.3	1.3	208.2	262.7
TcCLB.506025.60	2-oxoglutarate dehydrogenase, E2 component, dihydrolipoamide succinyltransferase, putative	1215	3390	5017	4281	4253	205.9	222.8	269.4	276.1	0.0	0.3	0.3	1.3	215.7	272.7
TcCLB.506753.230	hypothetical protein, conserved	2853	2297	3474	2828	3023	59.4	65.7	75.8	83.6	0.0	0.3	0.3	1.3	63.0	79.6
TcCLB.506213.120	ATP-dependent RNA helicase HEL67	1896	1370	1949	1684	1654	53.3	55.5	67.9	68.8	0.0	0.3	0.3	1.3	54.6	68.4
TcCLB.510101.270	START domain containing protein, putative	936	1946	2822	2341	2421	153.4	162.7	191.3	204	0.0	0.3	0.3	1.3	158.8	197.5
TcCLB.510879.90	hypothetical protein, conserved	345	937	1266	1108	1079	200.4	198	245.6	246.7	0.0	0.3	0.3	1.3	199.0	246.1
TcCLB.506211.60	RNA-binding protein, putative	1641	2306	3351	2737	2819	103.7	110.2	127.5	135.5	0.0	0.3	0.3	1.3	107.4	131.5
TcCLB.508989.110	hypothetical protein, conserved	528	1887	2694	2160	2328	263.7	275.3	312.8	347.7	0.0	0.3	0.3	1.2	270.4	330.0
TcCLB.506525.140	MEKK-related kinase 1, putative	3114	1093	1678	1368	1316	25.9	29.1	33.6	33.3	0.0	0.3	0.3	1.2	27.7	33.5
TcCLB.506351.20	hypothetical protein, conserved	1038	1949	2541	1467	1425	138.6	132.1	108.1	108.3	0.0	-0.3	-0.3	-1.2	134.8	108.2
TcCLB.506493.9	CHAT domain containing protein, putative	2644	1356	1696	1025	937	37.8	34.6	29.6	27.9	0.0	-0.3	-0.3	-1.2	36.0	28.8
TcCLB.507485.110	hypothetical protein, conserved	1659	2472	3275	1847	1835	110	106.5	85.1	87.2	0.0	-0.3	-0.3	-1.3	108.0	86.2
TcCLB.506869.54	hypothetical protein, conserved	900	2470	3095	1869	1695	202.5	185.6	158.8	148.5	0.0	-0.3	-0.3	-1.3	192.7	153.7
TcCLB.510089.100	hypothetical protein	1497	1876	2507	1378	1427	92.5	90.4	70.4	75.2	0.0	-0.3	-0.3	-1.3	91.3	72.7
TcCLB.506503.80	kinesin, putative	5010	6737	8777	5293	4597	99.2	94.5	80.8	72.4	0.0	-0.3	-0.3	-1.3	96.5	76.6
TcCLB.507477.20	hypothetical protein, conserved (pseudogene)	5964	2291	2974	1741	1611	28.3	26.9	22.3	21.3	0.0	-0.3	-0.3	-1.3	27.5	21.8
TcCLB.504033.180	hypothetical protein, conserved	4068	4174	5078	3074	2804	75.7	67.4	57.8	54.4	0.0	-0.4	-0.4	-1.3	70.9	56.1
TcCLB.504119.29	deoxyhypusine synthase, putative	1410	1226	1651	939	887	64.2	63.2	50.9	49.6	0.0	-0.3	-0.3	-1.3	63.6	50.3
TcCLB.506203.20	dynein light chain, putative	768	2357	3107	1820	1643	226.5	218.3	181.2	168.7	0.0	-0.3	-0.3	-1.3	221.7	175.1
TcCLB.509145.10	Ankyrin repeats (3 copies)/Zinc finger, C3HC4 type (RING finger), putative	2157	5278	7660	4064	4115	180.6	191.6	144.1	150.5	0.0	-0.3	-0.3	-1.3	187.0	147.2
TcCLB.510407.30	emp24/gp25L/p24 family/GOLD, putative	681	2408	3204	1812	1734	260.9	253.9	203.5	200.8	0.0	-0.3	-0.3	-1.3	256.9	202.2
TcCLB.509767.170	hypothetical protein, conserved	933	3600	4944	2850	2534	284.7	285.9	233.6	214.2	0.0	-0.3	-0.3	-1.3	285.4	224.0
TcCLB.506895.20	BSD domain containing protein, putative	1596	1713	2411	1339	1259	79.2	81.5	64.2	62.2	0.0	-0.4	-0.4	-1.3	80.5	63.2
TcCLB.508307.125	hypothetical protein, conserved	516	690	890	483	512	98.7	93.1	71.6	78.3	0.0	-0.3	-0.3	-1.3	95.4	74.9
TcCLB.508549.10	legume-like lectin, putative	873	2473	3228	1801	1789	209	199.5	157.8	161.6	0.0	-0.3	-0.3	-1.3	203.5	159.7
TcCLB.503653.50	histone deacetylase, putative	1986	2288	3187	1721	1722	85	86.6	66.3	68.4	0.0	-0.3	-0.3	-1.3	85.9	67.3
TcCLB.511421.150	leucine-rich repeat-containing protein	1236	2169	2740	1588	1498	129.5	119.6	98.2	95.6	-0.1	-0.3	-0.3	-1.3	123.8	96.9
TcCLB.503989.30	hypothetical protein, conserved (pseudogene)	1992	7998	10551	6112	5547	296.3	285.8	234.6	219.6	0.0	-0.3	-0.3	-1.3	290.2	227.2
TcCLB.506775.130	hypothetical protein, conserved	5067	3023	3970	2171	2224	44	42.3	32.8	34.6	0.0	-0.4	-0.4	-1.3	43.0	33.7
TcCLB.507809.39	hypothetical protein, conserved	489	1130	1491	868	777	170.5	164.5	135.7	125.3	0.0	-0.4	-0.4	-1.3	167.1	130.6
TcCLB.511731.20	hypothetical protein, conserved	2748	2205	2661	1565	1484	59.2	52.2	43.6	42.6	0.0	-0.4	-0.4	-1.3	55.2	43.1
TcCLB.508557.29	CRAL/TRIO domain containing protein, putative	2597	2768	3654	2046	1975	78.7	75.9	60.2	60	0.0	-0.4	-0.4	-1.3	77.1	60.1
TcCLB.510311.10	hypothetical protein, conserved	1866	1785	2432	1317	1319	70.6	70.3	54	55.7	0.0	-0.4	-0.4	-1.3	70.4	54.8
TcCLB.507883.60	hypothetical protein, conserved	1557	1653	1997	1209	1072	78.3	69.2	59.4	54.3	0.0	-0.3	-0.3	-1.3	73.1	56.9
TcCLB.506649.90	hypothetical protein, conserved	7023	4603	6311	3608	3211	48.4	48.5	39.3	36.1	0.0	-0.4	-0.4	-1.3	48.4	37.7
TcCLB.509551.130	Uncharacterised conserved protein, putative	2613	3009	4045	2242	2164	85	83.5	65.6	65.3	0.0	-0.4	-0.4	-1.3	84.1	65.5
TcCLB.509141.20	hypothetical protein	750	1725	2391	1298	1270	169.7	172	132.3	133.5	0.0	-0.3	-0.3	-1.3	171.1	132.9
TcCLB.506979.40	hypothetical protein, conserved	999	1070	1480	857	733	79	79.9	65.6	57.9	0.0	-0.4	-0.4	-1.3	79.6	61.8
TcCLB.507979.50	hypothetical protein, conserved	3072	1621	2043	1222	1060	38.9	35.9	30.4	27.2	0.0	-0.4	-0.4	-1.3	37.2	28.8
TcCLB.507143.20	hypothetical protein, conserved	564	3051	4080	2325	2116	399.2	390.3	315.2	295.9	0.0	-0.3	-0.3	-1.3	394.1	305.7
TcCLB.504769.70	hypothetical protein, conserved	1599	3067	4127	2249	2220	141.5	139.3	107.6	109.5	0.0	-0.3	-0.3	-1.3	140.2	108.5
TcCLB.485889.10	hypothetical protein, conserved	2784	5176	7409	3930	3886	137.2	143.6	107.9	110.1	0.0	-0.4	-0.4	-1.3	140.9	109.0
TcCLB.510053.50	vesicle transport v-SNARE protein, putative	1014	725	969	500	552	52.8	51.6	37.7	42.9	0.0	-0.4	-0.4	-1.3	52.1	40.3
TcCLB.506543.40	CHAP domain containing protein, putative	888	4225	5529	2978	3068	351.1	336	256.5	272.5	0.0	-0.4	-0.4	-1.3	342.4	264.3
TcCLB.506375.120	hypothetical protein, conserved	891	1099	1675	851	868	91	101.4	73	76.8	0.0	-0.4	-0.4	-1.3	97.0	74.9
TcCLB.510285.80	hypothetical protein, conserved	2556	1965	2717	1439	1459	56.7	57.4	43.1	45	0.0	-0.4	-0.4	-1.3	57.1	44.0
TcCLB.504765.9	hypothetical protein, conserved (fragment)	3186	990	1154	708	619	22.9	19.5	17	15.3	0.0	-0.4	-0.4	-1.3	21.0	16.2
TcCLB.506579.10	ABC transporter, putative	2103	15261	20173	11437	10483	535.5	517.6	415.9	393.1	0.0	-0.4	-0.4	-1.3	525.2	404.7
TcCLB.504089.79	retrotransposon hot spot protein (RHS, pseudogene), putative	1743	739	1045	611	492	31.3	32.3	26.8	22.3	0.0	-0.4	-0.4	-1.3	31.9	24.6
TcCLB.506483.10	Triglyceride lipase, putative	1839	881	1023	619	558	35.4	30	25.7	23.9	0.0	-0.4	-0.4	-1.3	32.3	24.8
TcCLB.510431.110	hypothetical protein	1419	2267	2898	1611	1577	117.9	110.2	86.8	87.6	0.0	-0.4	-0.4	-1.3	113.4	87.2
TcCLB.511421.180	hypothetical protein, conserved	1035	1061	1414	773	754	75.6	73.7	57.1	57.5	0.0	-0.4	-0.4	-1.3	74.5	57.3
TcCLB.510879.160	Phosphatase and tensin homolog, putative	1368	4304	5383	3095	2880	232.2	212.3	173	166	0.0	-0.4	-0.4	-1.3	220.7	169.6
TcCLB.507521.80	hypothetical protein, conserved	1650	1351	1549	946	841	60.4	50.7	43.8	40.2	-0.1	-0.4	-0.4	-1.3	54.8	42.0
TcCLB.509767.90	alanine racemase, putative	759	2767	3783	2088	1948	269	268.9	210.4	202.4	-0.1	-0.4	-0.4	-1.3	269.0	206.5
TcCLB.507041.10	cyclic nucleotide-binding domain containing protein, putative	2166	2250	3258	1720	1671	76.7	81.2	60.7	60.8	-0.1	-0.4	-0.4	-1.3	79.3	60.8
TcCLB.510105.200	hypothetical protein, conserved	3939	4387	5802	3329	2943	82.2	79.5	64.6	58.9	0.0	-0.4	-0.4	-1.3	80.6	61.8
TcCLB.508831.40	hypothetical protein, conserved	495	476	542	334	292	71	59.1	51.6	46.5	0.0	-0.4	-0.4	-1.3	64.1	49.1
TcCLB.506405.10	phosphomannomutase-like protein, putative	1758	8723	11978	6516	6209	366.2	367.6	283.4	278.5	0.0	-0.4	-0.4	-1.3	367.0	281.0
TcCLB.509767.59	protoheme IX farnesyltransferase, putative	1167	3858	5173	2822	2728	244	239.2	184.9	184.4	0.0	-0.4	-0.4	-1.3	241.2	184.6
TcCLB.507669.70	Dynein intermediate chain 1, axonemal	2004	2242	2953	1630	1562	82.6	79.5	62.2	61.5	0.0	-0.4	-0.4	-1.3	80.8	61.8
TcCLB.506519.130	GMP reductase	1476	1359	1796	1020	918	67.9	65.7	52.8	49.1	0.0	-0.4	-0.4	-1.3	66.6	51.0
TcCLB.507669.80	kinetoplastid-specific phospho-protein phosphatase, putative	2316	1735	2205	1294	1124	55.3	51.4	42.7	38.3	-0.1	-0.4	-0.4	-1.3	53.0	40.5
TcCLB.507817.70	hypothetical protein, conserved	858	1465	1952	1032	1061	126	122.8	92	97.5	0.0	-0.4	-0.4	-1.3	124.1	94.7
TcCLB.421321.9	exportin-T, putative (fragment)	2026	1769	2307	1313	1183	64.4	61.4	49.6	46.1	0.0	-0.4	-0.4	-1.3	62.7	47.8
TcCLB.507667.20	Mitochondrial small ribosomal subunit Rsm22, putative	3114	7935	10724	5929	5478	188	185.8	145.6	138.7	-0.1	-0.4	-0.4	-1.3	186.8	142.2
TcCLB.504005.54	hypothetical protein, conserved	324	23745	31466	16850	16845	5408.2	5240.2	3976.9	4100.4	0.0	-0.4	-0.4	-1.3	5311.2	4037.7
TcCLB.504433.14	ADP-ribosylation factor-like protein 3A, putative	1038	1698	2188	1187	1184	120.7	113.7	87.4	90	0.0	-0.4	-0.4	-1.3	116.7	88.7
TcCLB.504427.40	hypothetical protein, conserved	711	680	878	503	447	70.6	66.6	54.1	49.6	0.0	-0.4	-0.4	-1.3	68.3	51.9
TcCLB.506941.180	hypothetical protein, conserved	1014	1718	2391	1312	1184	125	127.2	98.9	92.1	0.0	-0.4	-0.4	-1.3	126.3	95.6
TcCLB.506407.10	lysosomal alpha-mannosidase precursor, putative	2934	7715	11252	5916	5600	194	206.9	154.2	150.5	0.0	-0.4	-0.4	-1.3	201.5	152.4
TcCLB.507817.50	hypothetical protein, conserved	657	876	1182	663	586	98.4	97.1	77.2	70.3	0.0	-0.4	-0.4	-1.3	97.6	73.8
TcCLB.510253.20	hypothetical protein, conserved	2448	2331	3132	1683	1632	70.3	69	52.6	52.6	0.0	-0.4	-0.4	-1.3	69.6	52.6
TcCLB.503401.40	glycosyl transferase, putative	1686	3448	4652	2656	2258	150.9	148.9	120.5	105.6	0.0	-0.4	-0.4	-1.3	149.7	113.2
TcCLB.510283.140	UDP-N-acetylglucosamine-dolichyl-phosphate N-acetylglucosaminephosphotransferase, putative	1389	1709	2246	1237	1161	90.8	87.2	68.1	65.9	-0.1	-0.4	-0.4	-1.3	88.7	67.0
TcCLB.506753.130	rhodanese-like domain containing protein, putative	375	6420	8915	4829	4457	1263.4	1282.7	984.7	937.4	-0.1	-0.4	-0.4	-1.3	1274.6	961.4
TcCLB.506693.20	hypothetical protein, conserved	927	1460	1859	1027	982	116.2	108.2	84.7	83.5	-0.1	-0.4	-0.4	-1.3	111.6	84.1
TcCLB.504427.180	hypothetical protein	2199	1073	1771	907	814	36	43.5	31.5	29.2	0.0	-0.4	-0.4	-1.3	40.3	30.4
TcCLB.506563.10	pumilio/PUF RNA binding protein 9, putative	1608	1367	1925	1024	968	62.7	64.6	48.7	47.5	-0.1	-0.4	-0.4	-1.3	63.8	48.1
TcCLB.504427.60	hypothetical protein, conserved	945	1130	1574	874	762	88.2	89.9	70.7	63.6	-0.1	-0.4	-0.4	-1.3	89.2	67.2
TcCLB.509965.330	hypothetical protein, conserved	1719	12486	16632	9034	8583	536	522.1	401.9	393.8	-0.1	-0.4	-0.4	-1.3	528.0	397.9
TcCLB.506533.34	phosphatidylinositol kinase related protein, putative	12286	4910	6500	3685	3215	29.5	28.5	22.9	20.6	-0.1	-0.4	-0.4	-1.3	28.9	21.8
TcCLB.506357.50	alcohol dehydrogenase, putative	1179	69703	93158	51396	47087	4362.8	4263.4	3333.6	3149.8	-0.1	-0.4	-0.4	-1.3	4305.4	3243.1
TcCLB.511627.130	Tat binding protein 1(TBP-1)-interacting protein (TBPIP), putative	702	1164	1463	813	775	122.4	112.4	88.6	87.1	-0.1	-0.4	-0.4	-1.3	116.6	87.8
TcCLB.507625.10	retrotransposon hot spot (RHS) protein, putative	4149	798	1241	627	604	14.2	16.1	11.6	11.5	0.0	-0.4	-0.4	-1.3	15.3	11.5
TcCLB.504427.130	5'-3' exoribonuclease C, putative	2643	982	1312	745	639	27.4	26.8	21.6	19.1	-0.1	-0.4	-0.4	-1.3	27.1	20.3
TcCLB.507625.80	hypothetical protein, conserved	2679	2580	3341	1820	1752	71.1	67.3	52	51.6	-0.1	-0.4	-0.4	-1.3	68.9	51.8
TcCLB.511689.19	hypothetical protein, conserved (fragment)	1143	1649	2320	1231	1162	106.5	109.5	82.4	80.2	0.0	-0.4	-0.4	-1.3	108.2	81.3
TcCLB.503627.20	protein kinase, putative	4782	5402	7144	3895	3667	83.4	80.6	62.3	60.5	-0.1	-0.4	-0.4	-1.3	81.8	61.4
TcCLB.510535.80	hypothetical protein, conserved	858	642	801	437	432	55.2	50.4	38.9	39.7	0.0	-0.4	-0.4	-1.3	52.4	39.3
TcCLB.506495.20	helicase-like protein, putative	2862	1044	1270	770	623	26.9	23.9	20.6	17.2	0.0	-0.4	-0.4	-1.3	25.2	18.9
TcCLB.507395.10	Sphingosine N-acyltransferase, putative	1218	2169	2878	1532	1497	131.4	127.5	96.2	96.9	-0.1	-0.4	-0.4	-1.3	129.2	96.6
TcCLB.503747.10	glutamine aminotransferase, putative (fragment)	648	2528	3469	1859	1739	287.9	288.9	219.4	211.7	0.0	-0.4	-0.4	-1.3	288.4	215.6
TcCLB.507817.60	Present in the outer mitochondrial membrane proteome 34	2526	2826	3812	2060	1922	82.6	81.4	62.4	60	-0.1	-0.4	-0.4	-1.3	81.9	61.2
TcCLB.504057.11	phospholipid-translocating ATPase, putative	3432	2710	3710	1907	1943	58.3	58.3	42.5	44.6	-0.1	-0.4	-0.4	-1.3	58.3	43.6
TcCLB.410961.10	phosphatidylinositol kinase related protein, putative	390	413	623	347	274	78.1	86.2	68	55.4	0.0	-0.4	-0.4	-1.3	82.8	61.8
TcCLB.504427.64	hypothetical protein, conserved	267	1346	1835	963	939	372	370.8	275.8	277.4	-0.1	-0.4	-0.4	-1.3	371.3	276.6
TcCLB.507603.220	hypothetical protein	1335	1936	2591	1366	1338	107	104.7	78.2	79	-0.1	-0.4	-0.4	-1.3	105.7	78.6
TcCLB.506931.20	hypothetical protein, conserved	786	2405	3333	1708	1719	225.8	228.8	166.2	172.5	-0.1	-0.4	-0.4	-1.3	227.5	169.3
TcCLB.503487.30	hypothetical protein, conserved	798	796	964	532	518	73.6	65.2	51	51.2	-0.1	-0.4	-0.4	-1.3	68.7	51.1
TcCLB.503991.20	Xaa-Pro aminopeptidase, putative	1791	5329	7548	4016	3663	219.6	227.4	171.5	161.3	0.0	-0.4	-0.4	-1.3	224.1	166.5
TcCLB.510213.110	NADH-dependent fumarate reductase, putative	1413	1655	2306	1228	1129	86.4	88.1	66.5	63	0.0	-0.4	-0.4	-1.3	87.4	64.8
TcCLB.510311.70	serine peptidase, Clan SJ, family S16, putative	1197	1924	2421	1304	1276	118.6	109.1	83.3	84.1	0.0	-0.4	-0.4	-1.4	113.1	83.7
TcCLB.511577.60	DNA excision/repair protein SNF2, putative	2322	1178	1485	867	712	37.4	34.5	28.6	24.2	-0.1	-0.4	-0.4	-1.4	35.7	26.4
TcCLB.506473.6	hypothetical protein, conserved	765	1237	1626	873	822	119.3	114.7	87.3	84.7	-0.1	-0.4	-0.4	-1.4	116.6	86.0
TcCLB.506213.20	hypothetical protein, conserved	390	761	868	485	477	144	120.1	95.1	96.5	-0.1	-0.5	-0.5	-1.4	130.2	95.8
TcCLB.508647.180	emp24/gp25L/p24 family/GOLD, putative	714	1226	1575	832	822	126.7	119	89.1	90.8	-0.1	-0.4	-0.4	-1.4	122.3	89.9
TcCLB.510759.140	hypothetical protein, conserved	3906	2423	3279	1725	1641	45.8	45.3	33.8	33.1	-0.1	-0.4	-0.4	-1.4	45.5	33.5
TcCLB.507521.110	pumilio/PUF RNA binding protein 5, putative	1257	2735	3516	1950	1739	160.6	150.9	118.6	109.1	-0.1	-0.4	-0.4	-1.4	155.0	113.9
TcCLB.507711.200	hypothetical protein, conserved	4641	9723	13218	6938	6592	154.6	153.7	114.3	112	-0.1	-0.4	-0.4	-1.4	154.1	113.2
TcCLB.507143.80	hypothetical protein, conserved	756	1162	1559	788	815	113.4	111.3	79.7	85	-0.1	-0.5	-0.5	-1.4	112.2	82.3
TcCLB.511439.40	hypothetical protein	1368	13678	19244	9906	9447	737.8	759	553.7	544.6	-0.1	-0.4	-0.4	-1.4	750.1	549.3
TcCLB.509167.150	homoserine kinase	1011	3640	4533	2518	2274	265.7	241.9	190.5	177.4	-0.1	-0.5	-0.5	-1.4	252.0	184.0
TcCLB.507089.210	hypothetical protein, conserved	1554	2099	2708	1430	1384	99.7	94	70.4	70.2	-0.1	-0.5	-0.5	-1.4	96.4	70.3
TcCLB.506513.190	NADH-ubiquinone oxidoreductase, mitochondrial, putative	786	1766	2301	1251	1128	165.8	158	121.7	113.2	-0.1	-0.5	-0.5	-1.4	161.3	117.5
TcCLB.506551.10	protein associated with differentiation 8, putative	1854	2806	3814	2007	1864	111.7	111	82.8	79.3	-0.2	-0.5	-0.5	-1.4	111.3	81.1
TcCLB.504035.120	High-temperature-induced dauer-formation protein, putative	2268	3032	3890	2102	1942	98.7	92.5	70.9	67.5	-0.1	-0.4	-0.4	-1.4	95.1	69.2
TcCLB.508973.30	NUDIX family hydrolase, putative	1323	953	1140	653	566	53.2	46.5	37.7	33.7	-0.1	-0.4	-0.4	-1.4	49.3	35.8
TcCLB.506127.90	Hereditary spastic paraplegia protein strumpellin, putative	3552	2697	3922	1982	1873	56	59.6	42.7	41.6	-0.1	-0.4	-0.4	-1.4	58.1	42.1
TcCLB.509351.10	delta-1-pyrroline-5-carboxylate dehydrogenase, putative	798	3280	4177	2280	2059	303.3	282.4	218.5	203.5	-0.1	-0.5	-0.5	-1.4	291.3	211.1
TcCLB.511037.20	L-2-hydroxyglutarate dehydrogenase, mitochondrial, putative	1563	2904	3699	1960	1877	137.1	127.7	95.9	94.7	-0.1	-0.5	-0.5	-1.4	131.7	95.3
TcCLB.506661.20	fatty acid elongase, putative	840	2961	4072	2164	1919	260.1	261.6	197	180.2	-0.1	-0.5	-0.5	-1.4	261.0	188.7
TcCLB.506357.10	hypothetical protein, conserved	2187	916	1271	618	651	30.9	31.4	21.6	23.5	-0.1	-0.4	-0.4	-1.4	31.2	22.5
TcCLB.462761.16	Protein of unknown function (DUF423), putative	234	4760	6166	3315	3016	1501.1	1421.8	1083.3	1016.5	-0.1	-0.5	-0.5	-1.4	1455.3	1050.4
TcCLB.504051.20	ATP-dependent DNA DEAD/DEAH box helicase, putative	3975	2339	3318	1666	1611	43.4	45	32.1	32	-0.1	-0.4	-0.4	-1.4	44.4	32.0
TcCLB.504427.30	hypothetical protein, conserved	3504	2148	3047	1597	1411	45.2	46.9	34.9	31.8	-0.2	-0.5	-0.5	-1.4	46.2	33.3
TcCLB.509141.30	hypothetical protein	393	1094	1442	790	675	205.4	198	153.7	135.5	-0.1	-0.5	-0.5	-1.4	201.1	144.7
TcCLB.466823.10	Checkpoint protein HUS1, putative	915	1960	2458	1396	1155	158.1	144.9	116.7	99.6	-0.1	-0.5	-0.5	-1.4	150.5	108.2
TcCLB.428999.30	hypothetical protein	876	2058	2807	1395	1410	173.4	172.9	121.8	126.9	-0.1	-0.5	-0.5	-1.4	173.1	124.3
TcCLB.506563.170	calpain-like cysteine peptidase (pseudogene), putative	393	9203	12581	6296	6244	1728.1	1727.3	1225.1	1253	-0.1	-0.5	-0.5	-1.4	1727.6	1238.9
TcCLB.506375.90	hypothetical protein, conserved	663	925	1211	632	595	103	98.6	72.9	70.8	-0.1	-0.5	-0.5	-1.4	100.4	71.9
TcCLB.511445.40	hypothetical protein, conserved	2139	1377	1879	927	942	47.5	47.4	33.1	34.7	-0.1	-0.5	-0.5	-1.4	47.4	33.9
TcCLB.509767.140	hypothetical protein	465	17391	23648	11740	11793	2759.9	2744.1	1930.7	2000.2	-0.1	-0.5	-0.5	-1.4	2750.8	1964.9
TcCLB.509779.10	DNA repair protein, putative	3501	2649	3478	1853	1643	55.8	53.6	40.5	37	-0.2	-0.5	-0.5	-1.4	54.5	38.8
TcCLB.507105.50	hypothetical protein	480	2511	3227	1707	1567	386	362.8	271.9	257.5	-0.2	-0.5	-0.5	-1.4	372.6	264.8
TcCLB.507611.10	retrotransposon hot spot (RHS) protein, putative	2841	480	641	331	306	12.5	12.2	8.9	8.5	-0.1	-0.5	-0.5	-1.4	12.3	8.7
TcCLB.511469.60	transporter, putative	1779	1278	1643	838	817	53	49.8	36	36.2	-0.2	-0.5	-0.5	-1.4	51.2	36.1
TcCLB.503667.10	trans-sialidase, putative	1902	1036	1313	688	641	40.2	37.2	27.7	26.6	-0.2	-0.5	-0.5	-1.4	38.5	27.1
TcCLB.506743.130	protein tyrosine phosphatase-like protein, putative	531	120	179	81	88	16.7	18.2	11.7	13.1	-0.1	-0.5	-0.5	-1.4	17.6	12.4
TcCLB.510103.30	protein associated with differentiation 8, putative	1785	2564	3417	1731	1644	106	103.3	74.2	72.6	-0.2	-0.5	-0.5	-1.4	104.4	73.4
TcCLB.509891.40	hypothetical protein, conserved	663	611	806	396	403	68	65.6	45.7	47.9	-0.1	-0.5	-0.5	-1.4	66.6	46.8
TcCLB.510311.180	hypothetical protein, conserved	1569	1977	2633	1288	1302	93	90.5	62.8	65.4	-0.1	-0.5	-0.5	-1.4	91.6	64.1
TcCLB.508805.80	short chain dehydrogenase, putative	897	2225	3082	1507	1474	183	185.4	128.5	129.6	-0.2	-0.5	-0.5	-1.4	184.4	129.0
TcCLB.508973.9	hypothetical protein, conserved (fragment)	735	572	666	373	317	57.4	48.9	38.8	34	-0.1	-0.5	-0.5	-1.4	52.5	36.4
TcCLB.507447.10	hypothetical protein, conserved	570	790	938	482	477	102.3	88.8	64.7	66	-0.2	-0.5	-0.5	-1.4	94.5	65.3
TcCLB.511051.80	DNA/RNA non-specific endonuclease protein-like, putative	1383	688	884	436	434	36.7	34.5	24.1	24.7	-0.2	-0.5	-0.5	-1.5	35.4	24.4
TcCLB.503577.9	delta-1-pyrroline-5-carboxylate dehydrogenase (pseudogene), putative	759	2149	2789	1411	1318	208.9	198.3	142.2	137	-0.1	-0.5	-0.5	-1.5	202.8	139.6
TcCLB.482369.29	arginine kinase (fragment)	711	10216	13582	6632	6490	1060.3	1030.7	713.3	719.9	-0.2	-0.5	-0.5	-1.5	1043.2	716.5
TcCLB.510105.240	short chain 3-hydroxyacyl-CoA dehydrogenase, putative	963	3605	4537	2364	2115	276.3	254.2	187.7	173.2	-0.2	-0.5	-0.5	-1.5	263.5	180.6
TcCLB.509707.10	protein associated with differentiation 8, putative	1896	797	957	535	429	31	27.2	21.6	17.8	-0.2	-0.6	-0.6	-1.5	28.8	19.7
TcCLB.410943.10	hypothetical protein, conserved	504	344	424	239	183	50.4	45.4	36.3	28.6	-0.1	-0.6	-0.6	-1.5	47.5	32.5
TcCLB.503419.30	thiol-dependent reductase 1, putative	1338	19802	25744	13286	11725	1092.1	1038.2	759.3	691.1	-0.2	-0.6	-0.6	-1.5	1061.0	725.8
TcCLB.510307.60	retrotransposon hot spot protein (RHS, pseudogene), putative	2871	1316	1712	883	776	33.8	32.2	23.5	21.3	-0.2	-0.6	-0.6	-1.5	32.9	22.4
TcCLB.505941.20	surface protease GP63 (pseudogene), putative	711	162	221	102	106	16.8	16.8	11	11.8	-0.1	-0.5	-0.5	-1.5	16.8	11.4
TcCLB.506147.9	prostaglandin F2alpha synthase	390	68811	94755	46792	41622	13020.3	13109.6	9174.9	8416.9	-0.3	-0.6	-0.6	-1.5	13071.9	8801.8
TcCLB.504137.100	emp24/gp25L/p24 family/GOLD, putative	687	2329	2908	1410	1387	250.2	228.4	156.9	159.2	-0.2	-0.6	-0.6	-1.5	237.6	158.1
TcCLB.507993.330	mevalonate-diphosphate decarboxylase, putative	1143	1746	2373	1133	1060	112.7	112	75.8	73.1	-0.2	-0.6	-0.6	-1.5	112.3	74.5
TcCLB.511039.30	hypothetical protein, conserved	1515	3043	4220	1942	1906	148.2	150.3	98	99.2	-0.3	-0.6	-0.6	-1.5	149.4	98.6
TcCLB.511797.130	mucin TcMUCII (pseudogene), putative	591	163	227	100	106	20.4	20.7	12.9	14.1	-0.1	-0.6	-0.6	-1.5	20.6	13.5
TcCLB.504153.110	hypothetical protein, conserved	810	7765	10660	5037	4685	707.4	710.1	475.5	456.2	-0.3	-0.6	-0.6	-1.5	709.0	466.0
TcCLB.506363.70	amidohydrolase, putative	1191	967	1285	626	560	59.9	58.2	40.2	37.1	-0.3	-0.6	-0.6	-1.5	58.9	38.7
TcCLB.507617.9	prostaglandin F2alpha synthase	769	103556	141295	68391	60437	9937.5	9914.1	6800.9	6198.3	-0.3	-0.6	-0.6	-1.5	9924.0	6504.2
TcCLB.510311.90	quinone oxidoreductase, putative	1005	2838	3450	1791	1498	208.4	185.2	136.3	117.6	-0.3	-0.6	-0.6	-1.5	195.0	127.1
TcCLB.503811.60	Elongation factor Ts, mitochondrial, putative	837	2574	3388	1633	1453	226.9	218.4	149.2	136.9	-0.3	-0.6	-0.6	-1.6	222.0	143.1
TcCLB.511751.160	hypothetical protein, conserved	951	1153	1582	709	703	89.5	89.8	57	58.3	-0.3	-0.6	-0.6	-1.6	89.6	57.6
TcCLB.511395.40	hypothetical protein	1731	2330	3074	1452	1329	99.3	95.8	64.1	60.6	-0.3	-0.6	-0.6	-1.6	97.3	62.4
TcCLB.506181.104	actyltransferase-like protein	504	1436	1865	877	801	210.3	199.7	133.1	125.3	-0.3	-0.6	-0.6	-1.6	204.1	129.3
TcCLB.508539.155	mucin TcMUCII, putative	669	96	121	61	49	10.6	9.8	7	5.8	-0.1	-0.7	-0.7	-1.6	10.1	6.4
TcCLB.506513.110	peptidase t, putative	1260	3139	4210	1936	1783	183.8	180.3	117.5	111.6	-0.4	-0.7	-0.7	-1.6	181.8	114.6
TcCLB.503975.100	Present in the outer mitochondrial membrane proteome 22	5778	1962	2440	1156	1048	25.1	22.8	15.3	14.3	-0.3	-0.7	-0.7	-1.6	23.7	14.8
TcCLB.509197.50	hypothetical protein, conserved	852	2740	4086	1781	1591	237.3	258.8	159.9	147.3	-0.3	-0.7	-0.7	-1.6	249.7	153.7
TcCLB.511685.30	mucin TcSMUGS, putative	387	334	411	194	173	63.7	57.3	38.3	35.3	-0.3	-0.7	-0.7	-1.6	60.0	36.8
TcCLB.509205.120	hypothetical protein, conserved	1932	16850	23118	10247	9383	643.6	645.6	405.6	383	-0.4	-0.7	-0.7	-1.6	644.8	394.5
TcCLB.511213.50	mucin TcMUCII, putative	612	304	370	185	146	36.7	32.6	23.1	18.8	-0.3	-0.7	-0.7	-1.6	34.3	21.0
TcCLB.510257.80	cytosolic nonspecific dipeptidase, putative	1425	22504	30792	13691	12476	1165.4	1165.9	734.7	690.5	-0.3	-0.7	-0.7	-1.6	1165.7	712.9
TcCLB.511179.150	alanine racemase, putative	1167	2009	2619	1175	1096	127	121.1	77	74.1	-0.4	-0.7	-0.7	-1.6	123.6	75.6
TcCLB.507047.150	L-galactonolactone oxidase, putative	1518	2029	2953	1236	1199	98.6	105	62.3	62.3	-0.4	-0.7	-0.7	-1.6	102.3	62.3
TcCLB.503745.25	hypothetical protein, conserved	264	245	257	143	101	68.5	52.5	41.4	30.2	-0.3	-0.7	-0.7	-1.7	59.3	35.9
TcCLB.506563.50	calpain-like cysteine peptidase (pseudogene), putative	411	2322	2976	1351	1211	416.9	390.7	251.4	232.4	-0.3	-0.7	-0.7	-1.7	401.8	242.0
TcCLB.508831.110	Serine/threonine-protein kinase NEK20, putative	1104	1695	2041	934	845	113.3	99.8	64.7	60.4	-0.4	-0.8	-0.8	-1.7	105.5	62.6
TcCLB.511685.20	mucin TcSMUGS, putative	318	53	67	30	26	12.3	11.4	7.2	6.4	-0.1	-0.7	-0.7	-1.7	11.8	6.8
TcCLB.511685.10	mucin TcSMUGS, putative	390	104	100	43	51	19.7	13.8	8.4	10.3	-0.2	-0.8	-0.8	-1.7	16.3	9.4
TcCLB.511421.185	hypothetical protein, conserved	555	478	606	256	242	63.6	58.9	35.3	34.4	-0.4	-0.8	-0.8	-1.7	60.9	34.8
TcCLB.504427.20	hypothetical protein, conserved	1269	1193	1630	665	582	69.4	69.3	40.1	36.2	-0.5	-0.8	-0.8	-1.8	69.3	38.2
TcCLB.510989.30	guanin nucleotide-binding protein, putative	1002	1031	1384	503	538	75.9	74.5	38.4	42.3	-0.5	-0.9	-0.9	-1.9	75.1	40.3
TcCLB.507689.40	metallo-peptidase, clan MH, family M18, putative	1191	181	261	108	81	11.2	11.8	6.9	5.4	-0.4	-0.9	-0.9	-1.9	11.6	6.2
TcCLB.506885.310	meiotic recombination protein DMC1, putative	1056	6140	8191	3214	2866	429.1	418.5	232.7	214	-0.6	-0.9	-0.9	-1.9	423.0	223.5
TcCLB.511047.70	hypothetical protein, conserved	1068	290	409	148	144	20	20.7	10.6	10.6	-0.5	-0.9	-0.9	-1.9	20.4	10.6
TcCLB.509267.30	hypothetical protein, conserved	1122	1191	1657	608	535	78.3	79.7	41.4	37.6	-0.6	-1.0	-1.0	-2.0	79.1	39.6

## Sheet: C - GO_enrichment
ID	Name	Bgd count	Result count	Result gene list	Pct of bgd	Fold enrichment	P-value	FDR	Category	DE
GO:0000003	reproduction	2	2	TcCLB.506885.310,TcCLB.511627.130,	100	52.82	0.00	0.01	BP	Down-regulated
GO:0061982	meiosis I cell cycle process	2	2	TcCLB.506885.310,TcCLB.511627.130,	100	52.82	3.55E-04	1.36E-02	BP	Down-regulated
GO:0051321	meiotic cell cycle	2	2	TcCLB.506885.310,TcCLB.511627.130,	100	52.82	3.55E-04	1.36E-02	BP	Down-regulated
GO:0035825	homologous recombination	2	2	TcCLB.506885.310,TcCLB.511627.130,	100	52.82	3.55E-04	1.36E-02	BP	Down-regulated
GO:0022414	reproductive process	2	2	TcCLB.506885.310,TcCLB.511627.130,	100	52.82	3.55E-04	1.36E-02	BP	Down-regulated
GO:0140013	meiotic nuclear division	2	2	TcCLB.506885.310,TcCLB.511627.130,	100	52.82	3.55E-04	1.36E-02	BP	Down-regulated
GO:0007131	reciprocal meiotic recombination	2	2	TcCLB.506885.310,TcCLB.511627.130,	100	52.82	3.55E-04	1.36E-02	BP	Down-regulated
GO:0007127	meiosis I	2	2	TcCLB.506885.310,TcCLB.511627.130,	100	52.82	3.55E-04	1.36E-02	BP	Down-regulated
GO:1903046	meiotic cell cycle process	2	2	TcCLB.506885.310,TcCLB.511627.130,	100	52.82	3.55E-04	1.36E-02	BP	Down-regulated
GO:0019202	amino acid kinase activity	2	2	TcCLB.482369.29,TcCLB.509167.150,	100	52.82	0.00	0.01	MF	Down-regulated
GO:0008239	dipeptidyl-peptidase activity	2	2	TcCLB.509197.50,TcCLB.509205.120,	100	52.82	0.00	0.01	MF	Down-regulated
GO:0004428	obsolete inositol or phosphatidylinositol kinase activity	2	2	TcCLB.410961.10,TcCLB.506533.34,	100	52.82	0.00	0.01	MF	Down-regulated
GO:0006021	inositol biosynthetic process	2	2	TcCLB.503639.10,TcCLB.510181.9,	100	20.12	0.00	0.04	BP	Up-regulated
GO:0004512	inositol-3-phosphate synthase activity	2	2	TcCLB.503639.10,TcCLB.510181.9,	100	20.12	0.00	0.04	MF	Up-regulated
GO:0016872	intramolecular lyase activity	2	2	TcCLB.503639.10,TcCLB.510181.9,	100	20.12	0.00	0.04	MF	Up-regulated
GO:0048015	phosphatidylinositol-mediated signaling	3	2	TcCLB.410961.10,TcCLB.506533.34,	66.7	35.22	1.05E-03	3.35E-02	BP	Down-regulated
GO:0048017	inositol lipid-mediated signaling	3	2	TcCLB.410961.10,TcCLB.506533.34,	66.7	35.22	1.05E-03	0.03	BP	Down-regulated
GO:0016272	prefoldin complex	6	3	TcCLB.506287.140,TcCLB.506925.190,TcCLB.507867.70,	50	10.06	2.17E-03	1.78E-02	CC	Up-regulated
GO:0046173	polyol biosynthetic process	6	3	TcCLB.503639.10,TcCLB.510181.9,TcCLB.511575.10,	50	10.06	0.00	0.03	BP	Up-regulated
GO:0016615	malate dehydrogenase activity	6	3	TcCLB.506503.69,TcCLB.506937.10,TcCLB.508647.280,	50	10.06	0.00	0.04	MF	Up-regulated
GO:0003735	structural constituent of ribosome	144	56	TcCLB.409117.20,TcCLB.430605.29,TcCLB.503453.30,TcCLB.503453.40,TcCLB.503575.34,TcCLB.503801.20,TcCLB.503899.30,TcCLB.504147.120,TcCLB.504147.20,TcCLB.504181.10,TcCLB.504181.20,TcCLB.505977.26,TcCLB.506025.14,TcCLB.506401.120,TcCLB.506401.320,TcCLB.506405.149,TcCLB.506413.20,TcCLB.506413.30,TcCLB.506829.39,TcCLB.506861.30,TcCLB.506945.230,TcCLB.506945.290,TcCLB.506963.10,TcCLB.507641.233,TcCLB.50…	38.9	7.83	7.45E-37	1.89E-34	MF	Up-regulated
GO:0010181	FMN binding	8	3	TcCLB.506147.9,TcCLB.507047.150,TcCLB.507617.9,	37.5	19.81	0.00	0.01	MF	Down-regulated
GO:0022627	cytosolic small ribosomal subunit	20	7	TcCLB.430605.29,TcCLB.504181.20,TcCLB.506401.120,TcCLB.507677.39,TcCLB.507837.50,TcCLB.510029.70,TcCLB.511139.20,	35	7.04	3.10E-05	4.31E-04	CC	Up-regulated
GO:0004177	aminopeptidase activity	9	3	TcCLB.506513.110,TcCLB.509197.50,TcCLB.509205.120,	33.3	17.61	0.00	0.01	MF	Down-regulated
GO:0005198	structural molecule activity	172	57	TcCLB.409117.20,TcCLB.430605.29,TcCLB.503453.30,TcCLB.503453.40,TcCLB.503575.34,TcCLB.503801.20,TcCLB.503899.30,TcCLB.504147.120,TcCLB.504147.20,TcCLB.504181.10,TcCLB.504181.20,TcCLB.505977.26,TcCLB.506025.14,TcCLB.506401.120,TcCLB.506401.320,TcCLB.506405.149,TcCLB.506405.30,TcCLB.506413.20,TcCLB.506413.30,TcCLB.506829.39,TcCLB.506861.30,TcCLB.506945.230,TcCLB.506945.290,TcCLB.506963.10,TcCLB.507…	33.1	6.67	4.30E-33	5.46E-31	MF	Up-regulated
GO:0022626	cytosolic ribosome	39	11	TcCLB.430605.29,TcCLB.504181.20,TcCLB.506401.120,TcCLB.506963.10,TcCLB.507677.39,TcCLB.507709.50,TcCLB.507837.50,TcCLB.510029.70,TcCLB.510431.274,TcCLB.510761.14,TcCLB.511139.20,	28.2	5.68	1.84E-06	3.19E-05	CC	Up-regulated
GO:0005840	ribosome	240	59	TcCLB.409117.20,TcCLB.430605.29,TcCLB.503453.30,TcCLB.503453.40,TcCLB.503575.34,TcCLB.503801.20,TcCLB.503899.30,TcCLB.504147.120,TcCLB.504147.20,TcCLB.504181.10,TcCLB.504181.20,TcCLB.505977.26,TcCLB.506025.14,TcCLB.506401.120,TcCLB.506401.320,TcCLB.506405.149,TcCLB.506413.20,TcCLB.506413.30,TcCLB.506829.39,TcCLB.506861.30,TcCLB.506945.230,TcCLB.506945.290,TcCLB.506963.10,TcCLB.507641.233,TcCLB.50…	24.6	4.95	2.12E-26	1.60E-24	CC	Up-regulated
GO:0035770	ribonucleoprotein granule	25	6	TcCLB.504089.70,TcCLB.506213.120,TcCLB.506773.10,TcCLB.506863.80,TcCLB.509247.30,TcCLB.510997.50,	24	4.83	1.14E-03	9.89E-03	CC	Up-regulated
GO:0036464	cytoplasmic ribonucleoprotein granule	25	6	TcCLB.504089.70,TcCLB.506213.120,TcCLB.506773.10,TcCLB.506863.80,TcCLB.509247.30,TcCLB.510997.50,	24	4.83	1.14E-03	0.01	CC	Up-regulated
GO:0006412	translation	256	60	TcCLB.409117.20,TcCLB.430605.29,TcCLB.503453.30,TcCLB.503453.40,TcCLB.503575.34,TcCLB.503801.20,TcCLB.503899.30,TcCLB.503955.70,TcCLB.504147.120,TcCLB.504147.20,TcCLB.504181.10,TcCLB.504181.20,TcCLB.505977.26,TcCLB.506025.14,TcCLB.506401.120,TcCLB.506401.320,TcCLB.506405.149,TcCLB.506413.20,TcCLB.506413.30,TcCLB.506677.39,TcCLB.506829.39,TcCLB.506861.30,TcCLB.506945.230,TcCLB.506945.290,TcCLB.506…	23.4	4.72	1.19E-25	5.12E-23	BP	Up-regulated
GO:0043043	peptide biosynthetic process	258	60	TcCLB.409117.20,TcCLB.430605.29,TcCLB.503453.30,TcCLB.503453.40,TcCLB.503575.34,TcCLB.503801.20,TcCLB.503899.30,TcCLB.503955.70,TcCLB.504147.120,TcCLB.504147.20,TcCLB.504181.10,TcCLB.504181.20,TcCLB.505977.26,TcCLB.506025.14,TcCLB.506401.120,TcCLB.506401.320,TcCLB.506405.149,TcCLB.506413.20,TcCLB.506413.30,TcCLB.506677.39,TcCLB.506829.39,TcCLB.506861.30,TcCLB.506945.230,TcCLB.506945.290,TcCLB.506…	23.3	4.68	1.86E-25	5.12E-23	BP	Up-regulated
GO:0010494	cytoplasmic stress granule	22	5	TcCLB.504089.70,TcCLB.506213.120,TcCLB.506773.10,TcCLB.506863.80,TcCLB.509247.30,	22.7	4.57	3.84E-03	2.81E-02	CC	Up-regulated
GO:0006518	peptide metabolic process	265	60	TcCLB.409117.20,TcCLB.430605.29,TcCLB.503453.30,TcCLB.503453.40,TcCLB.503575.34,TcCLB.503801.20,TcCLB.503899.30,TcCLB.503955.70,TcCLB.504147.120,TcCLB.504147.20,TcCLB.504181.10,TcCLB.504181.20,TcCLB.505977.26,TcCLB.506025.14,TcCLB.506401.120,TcCLB.506401.320,TcCLB.506405.149,TcCLB.506413.20,TcCLB.506413.30,TcCLB.506677.39,TcCLB.506829.39,TcCLB.506861.30,TcCLB.506945.230,TcCLB.506945.290,TcCLB.506…	22.6	4.56	8.56E-25	1.18E-22	BP	Up-regulated
GO:0043604	amide biosynthetic process	271	61	TcCLB.409117.20,TcCLB.430605.29,TcCLB.503453.30,TcCLB.503453.40,TcCLB.503575.34,TcCLB.503801.20,TcCLB.503899.30,TcCLB.503899.90,TcCLB.503955.70,TcCLB.504147.120,TcCLB.504147.20,TcCLB.504181.10,TcCLB.504181.20,TcCLB.505977.26,TcCLB.506025.14,TcCLB.506401.120,TcCLB.506401.320,TcCLB.506405.149,TcCLB.506413.20,TcCLB.506413.30,TcCLB.506677.39,TcCLB.506829.39,TcCLB.506861.30,TcCLB.506945.230,TcCLB.5069…	22.5	4.53	4.58E-25	8.41E-23	BP	Up-regulated
GO:1990904	ribonucleoprotein complex	302	66	TcCLB.409117.20,TcCLB.430605.29,TcCLB.503453.30,TcCLB.503453.40,TcCLB.503575.34,TcCLB.503801.20,TcCLB.503899.30,TcCLB.504089.70,TcCLB.504147.120,TcCLB.504147.20,TcCLB.504181.10,TcCLB.504181.20,TcCLB.505977.26,TcCLB.506025.14,TcCLB.506213.120,TcCLB.506401.120,TcCLB.506401.320,TcCLB.506405.149,TcCLB.506413.20,TcCLB.506413.30,TcCLB.506773.10,TcCLB.506829.39,TcCLB.506861.30,TcCLB.506863.80,TcCLB.5069…	21.9	4.4	2.31E-26	1.60E-24	CC	Up-regulated
GO:0043603	cellular amide metabolic process	282	61	TcCLB.409117.20,TcCLB.430605.29,TcCLB.503453.30,TcCLB.503453.40,TcCLB.503575.34,TcCLB.503801.20,TcCLB.503899.30,TcCLB.503899.90,TcCLB.503955.70,TcCLB.504147.120,TcCLB.504147.20,TcCLB.504181.10,TcCLB.504181.20,TcCLB.505977.26,TcCLB.506025.14,TcCLB.506401.120,TcCLB.506401.320,TcCLB.506405.149,TcCLB.506413.20,TcCLB.506413.30,TcCLB.506677.39,TcCLB.506829.39,TcCLB.506861.30,TcCLB.506945.230,TcCLB.5069…	21.6	4.35	4.46E-24	4.91E-22	BP	Up-regulated
GO:0044445	cytosolic part	52	11	TcCLB.430605.29,TcCLB.504181.20,TcCLB.506401.120,TcCLB.506963.10,TcCLB.507677.39,TcCLB.507709.50,TcCLB.507837.50,TcCLB.510029.70,TcCLB.510431.274,TcCLB.510761.14,TcCLB.511139.20,	21.2	4.26	3.71E-05	4.68E-04	CC	Up-regulated
GO:0003729	mRNA binding	132	27	TcCLB.430061.9,TcCLB.430605.29,TcCLB.503683.30,TcCLB.503795.10,TcCLB.503801.20,TcCLB.503905.50,TcCLB.503989.10,TcCLB.504929.5,TcCLB.506211.60,TcCLB.506211.70,TcCLB.506213.120,TcCLB.506649.80,TcCLB.506863.80,TcCLB.506885.204,TcCLB.507093.220,TcCLB.507677.39,TcCLB.507927.40,TcCLB.508719.70,TcCLB.508989.90,TcCLB.510507.50,TcCLB.510769.49,TcCLB.510997.50,TcCLB.511001.120,TcCLB.511139.20,TcCLB.511139.…	20.5	4.12	1.75E-10	1.48E-08	MF	Up-regulated
GO:1901566	organonitrogen compound biosynthetic process	426	72	TcCLB.409117.20,TcCLB.430605.29,TcCLB.486465.9,TcCLB.503453.30,TcCLB.503453.40,TcCLB.503575.34,TcCLB.503801.20,TcCLB.503841.70,TcCLB.503899.30,TcCLB.503899.90,TcCLB.503955.70,TcCLB.504147.120,TcCLB.504147.20,TcCLB.504163.40,TcCLB.504181.10,TcCLB.504181.20,TcCLB.505977.26,TcCLB.506025.14,TcCLB.506239.50,TcCLB.506401.120,TcCLB.506401.320,TcCLB.506405.149,TcCLB.506413.20,TcCLB.506413.30,TcCLB.506677…	16.9	3.4	1.22E-21	1.12E-19	BP	Up-regulated
GO:0044271	cellular nitrogen compound biosynthetic process	434	70	TcCLB.409117.20,TcCLB.430605.29,TcCLB.486465.9,TcCLB.503453.30,TcCLB.503453.40,TcCLB.503575.34,TcCLB.503677.10,TcCLB.503777.19,TcCLB.503801.20,TcCLB.503899.30,TcCLB.503899.90,TcCLB.503955.70,TcCLB.504147.120,TcCLB.504147.20,TcCLB.504163.40,TcCLB.504181.10,TcCLB.504181.20,TcCLB.505977.26,TcCLB.506025.14,TcCLB.506401.120,TcCLB.506401.320,TcCLB.506405.149,TcCLB.506413.20,TcCLB.506413.30,TcCLB.506677…	16.1	3.25	7.98E-20	6.28E-18	BP	Up-regulated
GO:0006091	generation of precursor metabolites and energy	56	9	TcCLB.504153.360,TcCLB.504163.40,TcCLB.506025.60,TcCLB.506503.69,TcCLB.506677.39,TcCLB.506699.34,TcCLB.506937.10,TcCLB.506949.50,TcCLB.508951.20,	16.1	3.23	0.00	0.03	BP	Up-regulated
GO:0015935	small ribosomal subunit	63	10	TcCLB.409117.20,TcCLB.430605.29,TcCLB.504181.20,TcCLB.506401.120,TcCLB.506945.230,TcCLB.507677.39,TcCLB.507837.50,TcCLB.508813.70,TcCLB.510029.70,TcCLB.511139.20,	15.9	3.19	9.70E-04	9.63E-03	CC	Up-regulated
GO:0034645	cellular macromolecule biosynthetic process	416	62	TcCLB.409117.20,TcCLB.430605.29,TcCLB.503453.30,TcCLB.503453.40,TcCLB.503575.34,TcCLB.503801.20,TcCLB.503899.30,TcCLB.503955.70,TcCLB.504147.120,TcCLB.504147.20,TcCLB.504181.10,TcCLB.504181.20,TcCLB.505977.26,TcCLB.506025.14,TcCLB.506239.50,TcCLB.506401.120,TcCLB.506401.320,TcCLB.506405.149,TcCLB.506413.20,TcCLB.506413.30,TcCLB.506677.39,TcCLB.506829.39,TcCLB.506861.30,TcCLB.506945.230,TcCLB.5069…	14.9	3	8.34E-16	4.60E-14	BP	Up-regulated
GO:0005829	cytosol	128	19	TcCLB.430605.29,TcCLB.447255.4,TcCLB.504181.20,TcCLB.506401.120,TcCLB.506649.80,TcCLB.506739.99,TcCLB.506925.300,TcCLB.506937.10,TcCLB.506963.10,TcCLB.507039.10,TcCLB.507677.39,TcCLB.507709.50,TcCLB.507837.50,TcCLB.508647.280,TcCLB.509805.20,TcCLB.510029.70,TcCLB.510431.274,TcCLB.510761.14,TcCLB.511139.20,	14.8	2.99	1.54E-05	2.37E-04	CC	Up-regulated
GO:0009059	macromolecule biosynthetic process	421	62	TcCLB.409117.20,TcCLB.430605.29,TcCLB.503453.30,TcCLB.503453.40,TcCLB.503575.34,TcCLB.503801.20,TcCLB.503899.30,TcCLB.503955.70,TcCLB.504147.120,TcCLB.504147.20,TcCLB.504181.10,TcCLB.504181.20,TcCLB.505977.26,TcCLB.506025.14,TcCLB.506239.50,TcCLB.506401.120,TcCLB.506401.320,TcCLB.506405.149,TcCLB.506413.20,TcCLB.506413.30,TcCLB.506677.39,TcCLB.506829.39,TcCLB.506861.30,TcCLB.506945.230,TcCLB.5069…	14.7	2.96	1.50E-15	7.05E-14	BP	Up-regulated
GO:0017144	drug metabolic process	82	12	TcCLB.503841.70,TcCLB.504017.40,TcCLB.504153.360,TcCLB.504163.40,TcCLB.506025.60,TcCLB.506503.69,TcCLB.506677.39,TcCLB.506699.34,TcCLB.506937.10,TcCLB.507925.40,TcCLB.508951.20,TcCLB.511575.10,	14.6	2.94	0.00	0.01	BP	Up-regulated
GO:0010467	gene expression	545	71	TcCLB.409117.20,TcCLB.430605.29,TcCLB.469785.40,TcCLB.503453.30,TcCLB.503453.40,TcCLB.503575.34,TcCLB.503683.11,TcCLB.503683.30,TcCLB.503801.20,TcCLB.503899.30,TcCLB.503955.70,TcCLB.504147.120,TcCLB.504147.20,TcCLB.504181.10,TcCLB.504181.20,TcCLB.505977.26,TcCLB.506025.14,TcCLB.506399.40,TcCLB.506401.120,TcCLB.506401.320,TcCLB.506405.149,TcCLB.506413.20,TcCLB.506413.30,TcCLB.506677.39,TcCLB.50669…	13	2.62	6.56E-15	2.58E-13	BP	Up-regulated
GO:1901576	organic substance biosynthetic process	631	80	TcCLB.409117.20,TcCLB.430605.29,TcCLB.486465.9,TcCLB.503453.30,TcCLB.503453.40,TcCLB.503575.34,TcCLB.503639.10,TcCLB.503677.10,TcCLB.503777.19,TcCLB.503801.20,TcCLB.503841.70,TcCLB.503899.30,TcCLB.503899.90,TcCLB.503955.70,TcCLB.504147.120,TcCLB.504147.20,TcCLB.504163.40,TcCLB.504181.10,TcCLB.504181.20,TcCLB.505683.10,TcCLB.505977.26,TcCLB.506025.14,TcCLB.506211.150,TcCLB.506239.50,TcCLB.506401.1…	12.7	2.55	3.74E-16	2.57E-14	BP	Up-regulated
GO:0003723	RNA binding	395	50	TcCLB.430061.9,TcCLB.430605.29,TcCLB.469785.40,TcCLB.503683.11,TcCLB.503683.30,TcCLB.503795.10,TcCLB.503801.20,TcCLB.503905.50,TcCLB.503955.70,TcCLB.503989.10,TcCLB.504181.10,TcCLB.504181.20,TcCLB.504929.5,TcCLB.506211.60,TcCLB.506211.70,TcCLB.506213.120,TcCLB.506399.40,TcCLB.506401.120,TcCLB.506649.80,TcCLB.506677.39,TcCLB.506693.30,TcCLB.506739.99,TcCLB.506863.80,TcCLB.506885.204,TcCLB.506931.4…	12.7	2.55	3.79E-10	2.40E-08	MF	Up-regulated
GO:0044249	cellular biosynthetic process	620	78	TcCLB.409117.20,TcCLB.430605.29,TcCLB.486465.9,TcCLB.503453.30,TcCLB.503453.40,TcCLB.503575.34,TcCLB.503639.10,TcCLB.503677.10,TcCLB.503777.19,TcCLB.503801.20,TcCLB.503841.70,TcCLB.503899.30,TcCLB.503899.90,TcCLB.503955.70,TcCLB.504147.120,TcCLB.504147.20,TcCLB.504163.40,TcCLB.504181.10,TcCLB.504181.20,TcCLB.505977.26,TcCLB.506025.14,TcCLB.506211.150,TcCLB.506239.50,TcCLB.506401.120,TcCLB.506401.…	12.6	2.53	1.54E-15	7.05E-14	BP	Up-regulated
GO:0009058	biosynthetic process	647	81	TcCLB.409117.20,TcCLB.430605.29,TcCLB.486465.9,TcCLB.503453.30,TcCLB.503453.40,TcCLB.503575.34,TcCLB.503639.10,TcCLB.503677.10,TcCLB.503777.19,TcCLB.503801.20,TcCLB.503841.70,TcCLB.503899.30,TcCLB.503899.90,TcCLB.503955.70,TcCLB.504147.120,TcCLB.504147.20,TcCLB.504163.40,TcCLB.504181.10,TcCLB.504181.20,TcCLB.505683.10,TcCLB.505977.26,TcCLB.506025.14,TcCLB.506211.150,TcCLB.506239.50,TcCLB.506401.1…	12.5	2.52	4.90E-16	3.00E-14	BP	Up-regulated
GO:0044267	cellular protein metabolic process	697	83	TcCLB.409117.20,TcCLB.430605.29,TcCLB.447255.4,TcCLB.503453.30,TcCLB.503453.40,TcCLB.503575.34,TcCLB.503801.20,TcCLB.503899.30,TcCLB.503955.70,TcCLB.504147.120,TcCLB.504147.20,TcCLB.504181.10,TcCLB.504181.20,TcCLB.505977.26,TcCLB.506025.14,TcCLB.506239.50,TcCLB.506401.120,TcCLB.506401.320,TcCLB.506405.149,TcCLB.506413.20,TcCLB.506413.30,TcCLB.506525.140,TcCLB.506677.39,TcCLB.506811.180,TcCLB.5068…	11.9	2.4	3.88E-15	1.65E-13	BP	Up-regulated
GO:0044391	ribosomal subunit	150	16	TcCLB.409117.20,TcCLB.430605.29,TcCLB.504181.20,TcCLB.506401.120,TcCLB.506945.230,TcCLB.506963.10,TcCLB.507673.20,TcCLB.507677.39,TcCLB.507709.50,TcCLB.507837.50,TcCLB.508813.70,TcCLB.510029.70,TcCLB.510431.274,TcCLB.510761.14,TcCLB.510879.90,TcCLB.511139.20,	10.7	2.15	3.01E-03	2.33E-02	CC	Up-regulated
GO:0010608	posttranscriptional regulation of gene expression	302	30	TcCLB.430061.9,TcCLB.469785.40,TcCLB.503683.11,TcCLB.503683.30,TcCLB.503715.30,TcCLB.503897.70,TcCLB.503905.50,TcCLB.504153.280,TcCLB.504929.5,TcCLB.506211.107,TcCLB.506211.60,TcCLB.506211.70,TcCLB.506649.80,TcCLB.506739.99,TcCLB.506773.10,TcCLB.506885.204,TcCLB.506933.60,TcCLB.507099.110,TcCLB.507831.40,TcCLB.508385.30,TcCLB.508569.10,TcCLB.508731.60,TcCLB.508989.90,TcCLB.510297.10,TcCLB.510507.…	9.9	2	1.92E-04	3.78E-03	BP	Up-regulated
GO:0043228	non-membrane-bounded organelle	854	84	TcCLB.409117.20,TcCLB.430605.29,TcCLB.503453.30,TcCLB.503453.40,TcCLB.503575.34,TcCLB.503801.20,TcCLB.503899.30,TcCLB.504089.70,TcCLB.504147.120,TcCLB.504147.20,TcCLB.504181.10,TcCLB.504181.20,TcCLB.504203.50,TcCLB.505977.26,TcCLB.505989.110,TcCLB.506025.14,TcCLB.506025.60,TcCLB.506213.120,TcCLB.506401.120,TcCLB.506401.160,TcCLB.506401.24,TcCLB.506401.320,TcCLB.506405.149,TcCLB.506405.30,TcCLB.50…	9.8	1.98	1.23E-10	4.29E-09	CC	Up-regulated
GO:0043232	intracellular non-membrane-bounded organelle	854	84	TcCLB.409117.20,TcCLB.430605.29,TcCLB.503453.30,TcCLB.503453.40,TcCLB.503575.34,TcCLB.503801.20,TcCLB.503899.30,TcCLB.504089.70,TcCLB.504147.120,TcCLB.504147.20,TcCLB.504181.10,TcCLB.504181.20,TcCLB.504203.50,TcCLB.505977.26,TcCLB.505989.110,TcCLB.506025.14,TcCLB.506025.60,TcCLB.506213.120,TcCLB.506401.120,TcCLB.506401.160,TcCLB.506401.24,TcCLB.506401.320,TcCLB.506405.149,TcCLB.506405.30,TcCLB.50…	9.8	1.98	1.23E-10	4.29E-09	CC	Up-regulated
GO:0060255	regulation of macromolecule metabolic process	358	34	TcCLB.430061.9,TcCLB.469785.40,TcCLB.503683.11,TcCLB.503683.30,TcCLB.503715.30,TcCLB.503897.70,TcCLB.503905.50,TcCLB.504153.280,TcCLB.504929.5,TcCLB.506211.107,TcCLB.506211.60,TcCLB.506211.70,TcCLB.506649.80,TcCLB.506739.99,TcCLB.506773.10,TcCLB.506863.80,TcCLB.506885.204,TcCLB.506933.60,TcCLB.507099.110,TcCLB.507677.150,TcCLB.507831.40,TcCLB.508385.30,TcCLB.508569.10,TcCLB.508731.60,TcCLB.508989…	9.5	1.91	1.72E-04	3.50E-03	BP	Up-regulated
GO:0034641	cellular nitrogen compound metabolic process	907	85	TcCLB.409117.20,TcCLB.430605.29,TcCLB.469785.40,TcCLB.486465.9,TcCLB.503453.30,TcCLB.503453.40,TcCLB.503575.34,TcCLB.503677.10,TcCLB.503683.11,TcCLB.503683.30,TcCLB.503777.19,TcCLB.503801.20,TcCLB.503899.30,TcCLB.503899.90,TcCLB.503955.70,TcCLB.504147.120,TcCLB.504147.20,TcCLB.504163.40,TcCLB.504181.10,TcCLB.504181.20,TcCLB.505977.26,TcCLB.506025.14,TcCLB.506237.10,TcCLB.506399.40,TcCLB.506401.12…	9.4	1.89	1.13E-09	3.47E-08	BP	Up-regulated
GO:0019222	regulation of metabolic process	361	34	TcCLB.430061.9,TcCLB.469785.40,TcCLB.503683.11,TcCLB.503683.30,TcCLB.503715.30,TcCLB.503897.70,TcCLB.503905.50,TcCLB.504153.280,TcCLB.504929.5,TcCLB.506211.107,TcCLB.506211.60,TcCLB.506211.70,TcCLB.506649.80,TcCLB.506739.99,TcCLB.506773.10,TcCLB.506863.80,TcCLB.506885.204,TcCLB.506933.60,TcCLB.507099.110,TcCLB.507677.150,TcCLB.507831.40,TcCLB.508385.30,TcCLB.508569.10,TcCLB.508731.60,TcCLB.508989…	9.4	1.9	2.02E-04	3.83E-03	BP	Up-regulated
GO:0044260	cellular macromolecule metabolic process	900	84	TcCLB.409117.20,TcCLB.430605.29,TcCLB.447255.4,TcCLB.503453.30,TcCLB.503453.40,TcCLB.503575.34,TcCLB.503801.20,TcCLB.503899.30,TcCLB.503955.70,TcCLB.504147.120,TcCLB.504147.20,TcCLB.504181.10,TcCLB.504181.20,TcCLB.505977.26,TcCLB.506025.14,TcCLB.506237.10,TcCLB.506239.50,TcCLB.506401.120,TcCLB.506401.320,TcCLB.506405.149,TcCLB.506413.20,TcCLB.506413.30,TcCLB.506525.140,TcCLB.506677.39,TcCLB.50681…	9.3	1.88	1.81E-09	5.00E-08	BP	Up-regulated
GO:0010468	regulation of gene expression	347	32	TcCLB.430061.9,TcCLB.469785.40,TcCLB.503683.11,TcCLB.503683.30,TcCLB.503715.30,TcCLB.503897.70,TcCLB.503905.50,TcCLB.504153.280,TcCLB.504929.5,TcCLB.506211.107,TcCLB.506211.60,TcCLB.506211.70,TcCLB.506649.80,TcCLB.506739.99,TcCLB.506773.10,TcCLB.506863.80,TcCLB.506885.204,TcCLB.506933.60,TcCLB.507099.110,TcCLB.507831.40,TcCLB.508385.30,TcCLB.508569.10,TcCLB.508731.60,TcCLB.508989.90,TcCLB.509007.…	9.2	1.86	0.00	0.01	BP	Up-regulated
GO:0019538	protein metabolic process	938	85	TcCLB.409117.20,TcCLB.430605.29,TcCLB.447255.4,TcCLB.503453.30,TcCLB.503453.40,TcCLB.503575.34,TcCLB.503801.20,TcCLB.503899.30,TcCLB.503955.70,TcCLB.504147.120,TcCLB.504147.20,TcCLB.504181.10,TcCLB.504181.20,TcCLB.505977.26,TcCLB.506025.14,TcCLB.506239.50,TcCLB.506401.120,TcCLB.506401.320,TcCLB.506405.149,TcCLB.506413.20,TcCLB.506413.30,TcCLB.506525.140,TcCLB.506677.39,TcCLB.506779.180,TcCLB.5068…	9.1	1.82	6.09E-09	1.60E-07	BP	Up-regulated
GO:0032991	protein-containing complex	880	80	TcCLB.409117.20,TcCLB.430605.29,TcCLB.503453.30,TcCLB.503453.40,TcCLB.503575.34,TcCLB.503801.20,TcCLB.503899.30,TcCLB.503955.70,TcCLB.504017.10,TcCLB.504089.70,TcCLB.504147.120,TcCLB.504147.20,TcCLB.504181.10,TcCLB.504181.20,TcCLB.505977.26,TcCLB.506025.14,TcCLB.506025.60,TcCLB.506213.120,TcCLB.506287.140,TcCLB.506401.120,TcCLB.506401.160,TcCLB.506401.180,TcCLB.506401.320,TcCLB.506405.149,TcCLB.5…	9.1	1.83	1.75E-08	4.06E-07	CC	Up-regulated
GO:1901564	organonitrogen compound metabolic process	1123	99	TcCLB.409117.20,TcCLB.430605.29,TcCLB.447255.4,TcCLB.486465.9,TcCLB.503453.30,TcCLB.503453.40,TcCLB.503575.34,TcCLB.503801.20,TcCLB.503841.70,TcCLB.503899.30,TcCLB.503899.90,TcCLB.503955.70,TcCLB.504017.40,TcCLB.504147.120,TcCLB.504147.20,TcCLB.504163.40,TcCLB.504181.10,TcCLB.504181.20,TcCLB.505977.26,TcCLB.506025.14,TcCLB.506239.50,TcCLB.506401.120,TcCLB.506401.320,TcCLB.506405.149,TcCLB.506413.…	8.8	1.77	8.71E-10	2.82E-08	BP	Up-regulated
GO:0046872	metal ion binding	353	31	TcCLB.503677.10,TcCLB.503777.19,TcCLB.503955.70,TcCLB.503967.4,TcCLB.503989.10,TcCLB.504929.5,TcCLB.506147.70,TcCLB.506211.60,TcCLB.506211.70,TcCLB.506697.20,TcCLB.506733.140,TcCLB.506739.99,TcCLB.506867.10,TcCLB.506885.204,TcCLB.506931.4,TcCLB.507039.10,TcCLB.507165.30,TcCLB.507639.10,TcCLB.507641.233,TcCLB.507831.40,TcCLB.509231.39,TcCLB.509551.60,TcCLB.509591.60,TcCLB.509835.10,TcCLB.510297.10…	8.8	1.77	0.00	0.03	MF	Up-regulated
GO:0043169	cation binding	356	31	TcCLB.503677.10,TcCLB.503777.19,TcCLB.503955.70,TcCLB.503967.4,TcCLB.503989.10,TcCLB.504929.5,TcCLB.506147.70,TcCLB.506211.60,TcCLB.506211.70,TcCLB.506697.20,TcCLB.506733.140,TcCLB.506739.99,TcCLB.506867.10,TcCLB.506885.204,TcCLB.506931.4,TcCLB.507039.10,TcCLB.507165.30,TcCLB.507639.10,TcCLB.507641.233,TcCLB.507831.40,TcCLB.509231.39,TcCLB.509551.60,TcCLB.509591.60,TcCLB.509835.10,TcCLB.510297.10…	8.7	1.75	0.00	0.03	MF	Up-regulated
GO:0044281	small molecule metabolic process	310	27	TcCLB.503639.10,TcCLB.503677.10,TcCLB.503777.19,TcCLB.503841.70,TcCLB.503899.90,TcCLB.504017.40,TcCLB.504153.360,TcCLB.504163.40,TcCLB.505807.180,TcCLB.506025.60,TcCLB.506503.69,TcCLB.506677.39,TcCLB.506699.34,TcCLB.506937.10,TcCLB.507165.50,TcCLB.507547.90,TcCLB.507641.60,TcCLB.507925.40,TcCLB.508647.280,TcCLB.508731.60,TcCLB.508951.20,TcCLB.508993.20,TcCLB.510101.140,TcCLB.510181.9,TcCLB.510989…	8.7	1.75	0.00	0.04	BP	Up-regulated
GO:0003676	nucleic acid binding	686	58	TcCLB.430061.9,TcCLB.430605.29,TcCLB.469785.40,TcCLB.503683.11,TcCLB.503683.30,TcCLB.503795.10,TcCLB.503801.20,TcCLB.503905.50,TcCLB.503955.70,TcCLB.503989.10,TcCLB.504089.70,TcCLB.504181.10,TcCLB.504181.20,TcCLB.504929.5,TcCLB.506211.60,TcCLB.506211.70,TcCLB.506213.120,TcCLB.506237.10,TcCLB.506399.40,TcCLB.506401.120,TcCLB.506649.80,TcCLB.506677.39,TcCLB.506693.30,TcCLB.506739.99,TcCLB.506863.80…	8.5	1.7	2.54E-05	1.08E-03	MF	Up-regulated
GO:0044237	cellular metabolic process	1553	128	TcCLB.409117.20,TcCLB.430605.29,TcCLB.447255.4,TcCLB.469785.40,TcCLB.486465.9,TcCLB.503453.30,TcCLB.503453.40,TcCLB.503575.34,TcCLB.503639.10,TcCLB.503677.10,TcCLB.503683.11,TcCLB.503683.30,TcCLB.503777.19,TcCLB.503801.20,TcCLB.503841.70,TcCLB.503899.30,TcCLB.503899.90,TcCLB.503955.70,TcCLB.504017.40,TcCLB.504147.120,TcCLB.504147.20,TcCLB.504153.360,TcCLB.504163.40,TcCLB.504181.10,TcCLB.504181.20…	8.2	1.66	6.65E-11	2.29E-09	BP	Up-regulated
GO:0065007	biological regulation	592	47	TcCLB.430061.9,TcCLB.469785.40,TcCLB.503683.11,TcCLB.503683.30,TcCLB.503715.30,TcCLB.503897.70,TcCLB.503905.50,TcCLB.504017.10,TcCLB.504017.40,TcCLB.504153.280,TcCLB.504929.5,TcCLB.506211.107,TcCLB.506211.60,TcCLB.506211.70,TcCLB.506649.80,TcCLB.506697.20,TcCLB.506739.99,TcCLB.506773.10,TcCLB.506863.80,TcCLB.506885.204,TcCLB.506933.60,TcCLB.507099.110,TcCLB.507257.80,TcCLB.507641.104,TcCLB.507641…	7.9	1.6	0.00	0.01	BP	Up-regulated
GO:0050789	regulation of biological process	549	43	TcCLB.430061.9,TcCLB.469785.40,TcCLB.503683.11,TcCLB.503683.30,TcCLB.503715.30,TcCLB.503897.70,TcCLB.503905.50,TcCLB.504017.10,TcCLB.504153.280,TcCLB.504929.5,TcCLB.506211.107,TcCLB.506211.60,TcCLB.506211.70,TcCLB.506649.80,TcCLB.506697.20,TcCLB.506739.99,TcCLB.506773.10,TcCLB.506863.80,TcCLB.506885.204,TcCLB.506933.60,TcCLB.507099.110,TcCLB.507257.80,TcCLB.507641.104,TcCLB.507677.150,TcCLB.50783…	7.8	1.58	0.00	0.03	BP	Up-regulated
GO:0009987	cellular process	2129	156	TcCLB.409117.20,TcCLB.430605.29,TcCLB.447255.4,TcCLB.469785.40,TcCLB.486465.9,TcCLB.503453.30,TcCLB.503453.40,TcCLB.503575.34,TcCLB.503639.10,TcCLB.503677.10,TcCLB.503683.11,TcCLB.503683.30,TcCLB.503715.30,TcCLB.503777.19,TcCLB.503801.20,TcCLB.503841.70,TcCLB.503899.30,TcCLB.503899.90,TcCLB.503955.70,TcCLB.503989.10,TcCLB.504017.40,TcCLB.504089.70,TcCLB.504147.120,TcCLB.504147.20,TcCLB.504153.360…	7.3	1.47	1.53E-09	4.44E-08	BP	Up-regulated
GO:0044444	cytoplasmic part	2037	146	TcCLB.409117.20,TcCLB.430605.29,TcCLB.447255.4,TcCLB.503453.30,TcCLB.503453.40,TcCLB.503575.34,TcCLB.503613.50,TcCLB.503677.10,TcCLB.503801.20,TcCLB.503821.5,TcCLB.503841.70,TcCLB.503855.60,TcCLB.503899.30,TcCLB.503955.70,TcCLB.504017.10,TcCLB.504089.70,TcCLB.504147.120,TcCLB.504147.20,TcCLB.504153.360,TcCLB.504163.40,TcCLB.504181.10,TcCLB.504181.20,TcCLB.505807.180,TcCLB.505977.26,TcCLB.505989.1…	7.2	1.44	4.76E-08	9.46E-07	CC	Up-regulated
GO:0071704	organic substance metabolic process	1810	128	TcCLB.409117.20,TcCLB.430605.29,TcCLB.447255.4,TcCLB.469785.40,TcCLB.486465.9,TcCLB.503453.30,TcCLB.503453.40,TcCLB.503575.34,TcCLB.503639.10,TcCLB.503677.10,TcCLB.503683.11,TcCLB.503683.30,TcCLB.503777.19,TcCLB.503801.20,TcCLB.503841.70,TcCLB.503899.30,TcCLB.503899.90,TcCLB.503955.70,TcCLB.504017.40,TcCLB.504147.120,TcCLB.504147.20,TcCLB.504153.360,TcCLB.504163.40,TcCLB.504181.10,TcCLB.504181.20…	7.1	1.42	1.57E-06	3.93E-05	BP	Up-regulated
GO:0006807	nitrogen compound metabolic process	1619	115	TcCLB.409117.20,TcCLB.430605.29,TcCLB.447255.4,TcCLB.469785.40,TcCLB.486465.9,TcCLB.503453.30,TcCLB.503453.40,TcCLB.503575.34,TcCLB.503677.10,TcCLB.503683.11,TcCLB.503683.30,TcCLB.503777.19,TcCLB.503801.20,TcCLB.503841.70,TcCLB.503899.30,TcCLB.503899.90,TcCLB.503955.70,TcCLB.504017.40,TcCLB.504147.120,TcCLB.504147.20,TcCLB.504163.40,TcCLB.504181.10,TcCLB.504181.20,TcCLB.505977.26,TcCLB.506025.14,…	7.1	1.43	6.50E-06	0.00	BP	Up-regulated
GO:0097159	organic cyclic compound binding	1337	95	TcCLB.430061.9,TcCLB.430605.29,TcCLB.469785.40,TcCLB.503683.11,TcCLB.503683.30,TcCLB.503715.30,TcCLB.503777.19,TcCLB.503795.10,TcCLB.503801.20,TcCLB.503841.70,TcCLB.503905.50,TcCLB.503955.70,TcCLB.503989.10,TcCLB.504089.70,TcCLB.504181.10,TcCLB.504181.20,TcCLB.504929.5,TcCLB.505807.180,TcCLB.506211.60,TcCLB.506211.70,TcCLB.506213.120,TcCLB.506237.10,TcCLB.506399.40,TcCLB.506401.120,TcCLB.506525.1…	7.1	1.43	6.53E-05	0.00	MF	Up-regulated
GO:1901363	heterocyclic compound binding	1337	95	TcCLB.430061.9,TcCLB.430605.29,TcCLB.469785.40,TcCLB.503683.11,TcCLB.503683.30,TcCLB.503715.30,TcCLB.503777.19,TcCLB.503795.10,TcCLB.503801.20,TcCLB.503841.70,TcCLB.503905.50,TcCLB.503955.70,TcCLB.503989.10,TcCLB.504089.70,TcCLB.504181.10,TcCLB.504181.20,TcCLB.504929.5,TcCLB.505807.180,TcCLB.506211.60,TcCLB.506211.70,TcCLB.506213.120,TcCLB.506237.10,TcCLB.506399.40,TcCLB.506401.120,TcCLB.506525.1…	7.1	1.43	6.53E-05	0.00	MF	Up-regulated
GO:0044238	primary metabolic process	1755	122	TcCLB.409117.20,TcCLB.430605.29,TcCLB.447255.4,TcCLB.469785.40,TcCLB.503453.30,TcCLB.503453.40,TcCLB.503575.34,TcCLB.503639.10,TcCLB.503677.10,TcCLB.503683.11,TcCLB.503683.30,TcCLB.503777.19,TcCLB.503801.20,TcCLB.503841.70,TcCLB.503899.30,TcCLB.503899.90,TcCLB.503955.70,TcCLB.504017.40,TcCLB.504147.120,TcCLB.504147.20,TcCLB.504163.40,TcCLB.504181.10,TcCLB.504181.20,TcCLB.505683.10,TcCLB.505807.18…	7	1.4	8.58E-06	1.89E-04	BP	Up-regulated
GO:0008152	metabolic process	1988	137	TcCLB.409117.20,TcCLB.430605.29,TcCLB.447255.4,TcCLB.469785.40,TcCLB.486465.9,TcCLB.503453.30,TcCLB.503453.40,TcCLB.503575.34,TcCLB.503639.10,TcCLB.503677.10,TcCLB.503683.11,TcCLB.503683.30,TcCLB.503777.19,TcCLB.503801.20,TcCLB.503841.70,TcCLB.503899.30,TcCLB.503899.90,TcCLB.503955.70,TcCLB.504017.40,TcCLB.504147.120,TcCLB.504147.20,TcCLB.504153.360,TcCLB.504163.40,TcCLB.504181.10,TcCLB.504181.20…	6.9	1.39	2.30E-06	5.50E-05	BP	Up-regulated
GO:0043170	macromolecule metabolic process	1426	99	TcCLB.409117.20,TcCLB.430605.29,TcCLB.447255.4,TcCLB.469785.40,TcCLB.503453.30,TcCLB.503453.40,TcCLB.503575.34,TcCLB.503683.11,TcCLB.503683.30,TcCLB.503801.20,TcCLB.503899.30,TcCLB.503955.70,TcCLB.504147.120,TcCLB.504147.20,TcCLB.504181.10,TcCLB.504181.20,TcCLB.505977.26,TcCLB.506025.14,TcCLB.506237.10,TcCLB.506239.50,TcCLB.506399.40,TcCLB.506401.120,TcCLB.506401.320,TcCLB.506405.149,TcCLB.506413…	6.9	1.4	1.09E-04	2.32E-03	BP	Up-regulated
GO:0008150	biological process	3034	207	TcCLB.409117.20,TcCLB.430061.9,TcCLB.430605.29,TcCLB.447255.4,TcCLB.469785.40,TcCLB.486465.9,TcCLB.503453.30,TcCLB.503453.40,TcCLB.503575.34,TcCLB.503639.10,TcCLB.503677.10,TcCLB.503683.11,TcCLB.503683.30,TcCLB.503715.30,TcCLB.503777.19,TcCLB.503801.20,TcCLB.503841.70,TcCLB.503897.70,TcCLB.503899.30,TcCLB.503899.90,TcCLB.503905.50,TcCLB.503955.70,TcCLB.503989.10,TcCLB.504017.10,TcCLB.504017.40,Tc…	6.8	1.37	4.52E-11	1.66E-09	BP	Up-regulated
GO:0005737	cytoplasm	3193	211	TcCLB.409117.20,TcCLB.430061.9,TcCLB.430605.29,TcCLB.447255.4,TcCLB.503453.30,TcCLB.503453.40,TcCLB.503527.60,TcCLB.503575.34,TcCLB.503613.50,TcCLB.503677.10,TcCLB.503683.11,TcCLB.503683.30,TcCLB.503795.10,TcCLB.503801.20,TcCLB.503821.5,TcCLB.503841.70,TcCLB.503855.60,TcCLB.503899.30,TcCLB.503899.90,TcCLB.503905.50,TcCLB.503955.70,TcCLB.503989.10,TcCLB.504017.10,TcCLB.504029.50,TcCLB.504089.70,Tc…	6.6	1.33	7.31E-10	2.03E-08	CC	Up-regulated
GO:0055114	oxidation-reduction process	195	12	TcCLB.503577.9,TcCLB.506147.9,TcCLB.506357.50,TcCLB.506513.190,TcCLB.506519.130,TcCLB.507047.150,TcCLB.507617.9,TcCLB.509351.10,TcCLB.510105.240,TcCLB.510213.110,TcCLB.510311.90,TcCLB.511037.20,	6.2	3.25	0.00	0.01	BP	Down-regulated
GO:0003674	molecular function	3959	240	TcCLB.409117.20,TcCLB.430061.9,TcCLB.430605.29,TcCLB.447255.4,TcCLB.469785.40,TcCLB.480997.10,TcCLB.486465.9,TcCLB.503453.30,TcCLB.503453.40,TcCLB.503575.34,TcCLB.503639.10,TcCLB.503677.10,TcCLB.503683.11,TcCLB.503683.30,TcCLB.503715.30,TcCLB.503777.19,TcCLB.503795.10,TcCLB.503801.20,TcCLB.503841.70,TcCLB.503855.60,TcCLB.503899.30,TcCLB.503899.90,TcCLB.503905.50,TcCLB.503955.70,TcCLB.503967.4,TcC…	6.1	1.22	7.15E-08	3.63E-06	MF	Up-regulated
GO:0005488	binding	2327	142	TcCLB.430061.9,TcCLB.430605.29,TcCLB.447255.4,TcCLB.469785.40,TcCLB.503575.34,TcCLB.503677.10,TcCLB.503683.11,TcCLB.503683.30,TcCLB.503715.30,TcCLB.503777.19,TcCLB.503795.10,TcCLB.503801.20,TcCLB.503841.70,TcCLB.503855.60,TcCLB.503905.50,TcCLB.503955.70,TcCLB.503967.4,TcCLB.503989.10,TcCLB.504089.70,TcCLB.504125.120,TcCLB.504147.120,TcCLB.504181.10,TcCLB.504181.20,TcCLB.504625.70,TcCLB.504929.5,T…	6.1	1.23	0.00	0.03	MF	Up-regulated
GO:0044424	intracellular part	4026	229	TcCLB.409117.20,TcCLB.430061.9,TcCLB.430605.29,TcCLB.447255.4,TcCLB.503453.30,TcCLB.503453.40,TcCLB.503527.60,TcCLB.503575.34,TcCLB.503599.40,TcCLB.503613.50,TcCLB.503677.10,TcCLB.503683.11,TcCLB.503683.30,TcCLB.503795.10,TcCLB.503801.20,TcCLB.503821.5,TcCLB.503841.70,TcCLB.503855.60,TcCLB.503899.30,TcCLB.503899.90,TcCLB.503905.50,TcCLB.503955.70,TcCLB.503989.10,TcCLB.504017.10,TcCLB.504029.50,Tc…	5.7	1.14	2.52E-04	2.92E-03	CC	Up-regulated
GO:0005622	intracellular	4038	229	TcCLB.409117.20,TcCLB.430061.9,TcCLB.430605.29,TcCLB.447255.4,TcCLB.503453.30,TcCLB.503453.40,TcCLB.503527.60,TcCLB.503575.34,TcCLB.503599.40,TcCLB.503613.50,TcCLB.503677.10,TcCLB.503683.11,TcCLB.503683.30,TcCLB.503795.10,TcCLB.503801.20,TcCLB.503821.5,TcCLB.503841.70,TcCLB.503855.60,TcCLB.503899.30,TcCLB.503899.90,TcCLB.503905.50,TcCLB.503955.70,TcCLB.503989.10,TcCLB.504017.10,TcCLB.504029.50,Tc…	5.7	1.14	3.26E-04	3.49E-03	CC	Up-regulated
GO:0016491	oxidoreductase activity	239	13	TcCLB.503577.9,TcCLB.506147.9,TcCLB.506357.50,TcCLB.506513.190,TcCLB.506519.130,TcCLB.507047.150,TcCLB.507617.9,TcCLB.509351.10,TcCLB.509767.170,TcCLB.510105.240,TcCLB.510213.110,TcCLB.510311.90,TcCLB.511037.20,	5.4	2.87	0.00	0.01	MF	Down-regulated
GO:0003824	catalytic activity	1963	56	TcCLB.482369.29,TcCLB.503577.9,TcCLB.503627.20,TcCLB.503653.50,TcCLB.503747.10,TcCLB.503991.20,TcCLB.504051.20,TcCLB.504057.11,TcCLB.504119.29,TcCLB.504427.130,TcCLB.504769.70,TcCLB.505941.20,TcCLB.506147.9,TcCLB.506203.20,TcCLB.506357.50,TcCLB.506363.70,TcCLB.506405.10,TcCLB.506407.10,TcCLB.506483.10,TcCLB.506495.20,TcCLB.506503.80,TcCLB.506513.110,TcCLB.506513.190,TcCLB.506519.130,TcCLB.506579.…	2.9	1.51	0.00	0.01	MF	Down-regulated

## Sheet: D - Pathways
ID	Source	Name	Bgd count	Result count	Result gene list	Pct of bgd	Fold enrichment	Odds ratio	P-value	FDR	DE
PWY-7115__PK__MetaCyc	MetaCyc	C4 photosynthetic carbon assimilation cycle, NAD-ME type	11	5	TcCLB.503841.70,TcCLB.506503.69,TcCLB.506937.10,TcCLB.508647.280,TcCLB.510101.140,	45.5	12.16	22.85	2.49E-05	8.85E-03	Up-regulated
PWY-7117__PK__MetaCyc	MetaCyc	C4 photosynthetic carbon assimilation cycle, PEPCK type	7	4	TcCLB.503841.70,TcCLB.507547.90,TcCLB.508647.280,TcCLB.510101.140,	57.1	15.29	36.12	5.81E-05	8.85E-03	Up-regulated
ec00710__PK__KEGG	KEGG	Carbon fixation in photosynthetic organisms	29	7	TcCLB.503841.70,TcCLB.504163.40,TcCLB.506503.69,TcCLB.506937.10,TcCLB.507547.90,TcCLB.508647.280,TcCLB.510101.140,	24.1	6.46	8.90	6.26E-05	8.85E-03	Up-regulated
ASPASN-PWY__PK__MetaCyc	MetaCyc	superpathway of L-aspartate and L-asparagine biosynthesis	4	3	TcCLB.503841.70,TcCLB.503899.90,TcCLB.504147.110,	75	20.07	80.29	2.0E-04	2.07E-02	Up-regulated
ec00860__PK__KEGG	KEGG	Porphyrin and chlorophyll metabolism	10	4	TcCLB.506211.150,TcCLB.508089.20,TcCLB.511071.140,TcCLB.511871.80,	40	10.7	18.04	3.2E-04	2.71E-02	Up-regulated
ec00620__PK__KEGG	KEGG	Pyruvate metabolism	28	6	TcCLB.506503.69,TcCLB.506937.10,TcCLB.507547.90,TcCLB.507641.60,TcCLB.508647.280,TcCLB.510101.140,	21.4	5.73	7.52	4.4E-04	2.88E-02	Up-regulated
MALATE-ASPARTATE-SHUTTLE-PWY__PK__MetaCyc	MetaCyc	L-aspartate degradation II	5	3	TcCLB.503841.70,TcCLB.506503.69,TcCLB.506937.10,	60	16.06	40.12	4.8E-04	2.88E-02	Up-regulated
GLUCONEO-PWY__PK__MetaCyc	MetaCyc	gluconeogenesis I	23	5	TcCLB.504163.40,TcCLB.506503.69,TcCLB.506937.10,TcCLB.507547.90,TcCLB.508647.280,	21.7	5.82	7.57	1.3E-03	4.87E-02	Up-regulated
PWY-7389__PK__MetaCyc	MetaCyc	superpathway of anaerobic energy metabolism (invertebrates)	14	4	TcCLB.503841.70,TcCLB.506503.69,TcCLB.506937.10,TcCLB.508647.280,	28.6	7.65	10.80	1.4E-03	4.87E-02	Up-regulated
PWY-6664__PK__MetaCyc	MetaCyc	di-myo-inositol phosphate biosynthesis	2	2	TcCLB.503639.10,TcCLB.510181.9,	100	26.76	inf	1.4E-03	4.87E-02	Up-regulated
PWY-6580__PK__MetaCyc	MetaCyc	phosphatidylinositol biosynthesis I (bacteria)	2	2	TcCLB.503639.10,TcCLB.510181.9,	100	26.76	inf	1.4E-03	4.87E-02	Up-regulated
PWY1G-0__PK__MetaCyc	MetaCyc	mycothiol biosynthesis	2	2	TcCLB.503639.10,TcCLB.510181.9,	100	26.76	inf	1.4E-03	4.87E-02	Up-regulated
